# Supplementary material for: Using genome comparisons of wild-type and resistant mutants of Methanococcus maripaludis to help understand mechanisms of resistance to methane inhibitors
Source: Access Microbiol. 2021 Jul 21;3(7):000244. doi: 10.1099/acmi.0.000244 (PMC8479958; doi:10.1099/acmi.0.000244)
Supplement: Supplementary material 1 [file acmi-3-0244-s001.xlsx]

## Sheet: SNPs of resequenced Mm S2-A
SNPs of resequenced Methanococcus mariapaludis S2-A (parental strain of echinomycin resistant mutant E25, E26) mapped back to Mm S2 reference genome with at least 0.1 variant frequency
Locus	gene	name	min	max	change	Polymorphism type	Amino acid change	codon change	protein effect	product	protein_id	variant P-value (approximate)	CDS Position	Coverage	Variant Frequency	Variant Raw Frequency	Strand-Bias
Intergenic region			1495465	1495465	(A)8 -> (A)7	Deletion (tandem repeat)						2.1E-318		214	0.995	213	0.653
MMP0168		G	177117	177117	A -> G	SNP (transition)	L -> P	CTA -> CCA	Substitution	ParR family transcriptional regulator	NP_987288.1	3.2E-578	143	176	0.994	175	0.594
MMP1466	ehaS	G	1428254	1428254	A -> G	SNP (transition)	D -> G	GAC -> GGC	Substitution	CBS domain-containing signal transduction protein	NP_988586.1	3.2E-512	575	156	0.994	155	0.523
MMP0697	leuS	G	687745	687745	A -> G	SNP (transition)	I -> V	ATT -> GTT	Substitution	leucyl-tRNA synthetase	NP_987817.1	6.3E-453	1159	134	0.993	133	0.549
MMP1477	cbiA		1438689	1438689	-G	Deletion			Frame Shift	cobyrinic acid a,c-diamide synthase	NP_988597.1	3.7e-234	326	148	0.993	147	0.503
MMP1478	cbiA		1438689	1438689	-G	Deletion			Frame Shift	cobyrinic acid a,c-diamide synthase:cobyrinic acid a,c-diamide synthase CbiA	NP_988598.1	3.7e-234	31	148	0.993	147	0.503
MMP1176		C	1159098	1159098	T -> C	SNP (transition)		ACT -> ACC	None	iron transport system substrate-binding protein,N-term half	NP_988296.1	3.2e-284	108	106	0.991	105	0.505
MMP1274		A	1259044	1259044	G -> A	SNP (transition)	R -> W	CGG -> TGG	Substitution	AMP-dependent synthetase and ligase	NP_988394.1	5.0E-367	772	112	0.991	111	0.505
MMP1176		CC	1159113	1159114	TA -> CC	Substitution	DM -> DL	GAT,ATG -> GAC,CTG	Substitution	iron transport system substrate-binding protein,N-term half	NP_988296.1	2e-204	123	98 -> 102	0.99	97 -> 101	76.2% -> 77.3%
MMP1176		C	1159118	1159118	T -> C	SNP (transition)	V -> A	GTT -> GCT	Substitution	iron transport system substrate-binding protein,N-term half	NP_988296.1	8.9e-177	128	90	0.989	89	0.809
MMP0253	acd	T	255618	255618	C -> T	SNP (transition)	G -> E	GGA -> GAA	Substitution	CoA-binding domain-containing protein	NP_987373.1	6.9E-546	77	173	0.988	171	0.62
MMP1169		AT	1153737	1153736	+AT	Insertion			Frame Shift	SufBD protein	NP_988289.1	1.6E-548	1204	166 -> 167	0.988	164 -> 165	56.1% -> 57.2%
MMP1511		A	1470046	1470046	G -> A	SNP (transition)	A -> V	GCA -> GTA	Substitution	amino acid carrier protein	NP_988631.1	4.0E-539	254	161	0.988	159	0.566
MMP0394	hemD	T	392113	392113	C -> T	SNP (transition)	D -> N	GAT -> AAT	Substitution	uroporphyrinogen III synthase	NP_987514.1	7.8E-514	457	153	0.987	151	0.51
MMP1177		AAT	1159557	1159559	GAA -> AAT	Substitution	E -> N	GAA -> AAT	Substitution	iron transport system substrate-binding protein,C-term half	NP_988297.1	5.1e-298	58	144 -> 145	0.986	142 -> 143	69.7% -> 69.9%
MMP0125	flpA	T	131872	131872	C -> T	SNP (transition)	E -> K	GAA -> AAA	Substitution	fibrillarin-like protein	NP_987245.1	2.1E-408	640	130	0.985	128	0.547
MMP0266			266896	266904	-CATCATTAG	Deletion	LMM ->	CTA,ATG,ATG ->	Deletion	MarC family integral membrane protein	NP_987386.1	1.3e-162	157	113	0.982	111	52.3% -> 52.7%
Intergenic region		TA	454886	454887	AC -> TA	Substitution						6.6E-418		161 -> 163	98.1% -> 98.2%	158 -> 160	65.2% -> 65.8%
MMP0930	cheR	T	919982	919982	C -> T	SNP (transition)	M -> I	ATG -> ATA	Substitution	chemotaxis protein CheR	NP_988050.1	3.7E-350	270	108	0.981	106	0.519
MMP1176		C	1159549	1159549	A -> C	SNP (transversion)	K -> Q	AAG -> CAG	Substitution	iron transport system substrate-binding protein,N-term half	NP_988296.1	5.7e-191	559	108	0.981	106	0.811
MMP1177		C	1159549	1159549	A -> C	SNP (transversion)	E -> A	GAA -> GCA	Substitution	iron transport system substrate-binding protein,C-term half	NP_988297.1	5.7e-191	50	108	0.981	106	0.811
MMP1176		A	1159532	1159532	G -> A	SNP (transition)	G -> E	GGG -> GAG	Substitution	iron transport system substrate-binding protein,N-term half	NP_988296.1	1.3e-82	542	50	0.98	49	0.796
MMP1177		A	1159532	1159532	G -> A	SNP (transition)		AGG -> AGA	None	iron transport system substrate-binding protein,C-term half	NP_988297.1	1.3e-82	33	50	0.98	49	0.796
MMP1176		G	1159544	1159544	T -> G	SNP (transversion)	L -> R	CTC -> CGC	Substitution	iron transport system substrate-binding protein,N-term half	NP_988296.1	7.1e-150	554	86	0.977	84	0.81
MMP1177		G	1159544	1159544	T -> G	SNP (transversion)		GCT -> GCG	None	iron transport system substrate-binding protein,C-term half	NP_988297.1	7.1e-150	45	86	0.977	84	0.81
MMP1176		C	1159529	1159529	A -> C	SNP (transversion)	K -> T	AAA -> ACA	Substitution	iron transport system substrate-binding protein,N-term half	NP_988296.1	3.5e-52	539	36	0.944	34	0.735
MMP1176		GAA	1159141	1159143	ACG -> GAA	Substitution	T -> E	ACG -> GAA	Substitution	iron transport system substrate-binding protein,N-term half	NP_988296.1	5e-49	151	24 -> 28	95.8% -> 96.4%	23 -> 27	91.3% -> 92.6%
MMP1176		G	1159147	1159147	A -> G	SNP (transition)	I -> V	ATT -> GTT	Substitution	iron transport system substrate-binding protein,N-term half	NP_988296.1	3.2e-32	157	16	0.938	15	0.867
MMP1177		AAC	1159527	1159529	CAA -> AAC	Substitution	Q -> N	CAA -> AAC	Substitution	iron transport system substrate-binding protein,C-term half	NP_988297.1	1.9e-42	28	30 -> 36	93.3% -> 94.4%	28 -> 34	73.5% -> 82.1%
MMP1176		AA	1159526	1159527	CC -> AA	Substitution			Truncation	iron transport system substrate-binding protein,N-term half	NP_988296.1	4.1e-38	536	25 -> 30	92.0% -> 93.3%	23 -> 28	82.1% -> 83.3%
MMP1177		GTG	1159521	1159523	ATT -> GTG	Substitution	I -> V	ATT -> GTG	Substitution	iron transport system substrate-binding protein,C-term half	NP_988297.1	1e-22	22	11 -> 16	90.9% -> 93.8%	10 -> 15	93.3% -> 100.0%
MMP1176		G	1159521	1159521	A -> G	SNP (transition)		AAA -> AAG	None	iron transport system substrate-binding protein,N-term half	NP_988296.1	1e-22	531	11	0.909	10	1
MMP1176		GT	1159523	1159524	TA -> GT	Substitution	L -> C	TTA -> TGT	Substitution	iron transport system substrate-binding protein,N-term half	NP_988296.1	2.6e-25	533	16 -> 19	89.5% -> 93.8%	15 -> 17	93.3% -> 94.1%
MMP1177		TTA	1159524	1159526	ATC -> TTA	Substitution	I -> L	ATC -> TTA	Substitution	iron transport system substrate-binding protein,C-term half	NP_988297.1	1.6e-25	25	19 -> 25	89.5% -> 92.0%	17 -> 23	83.3% -> 94.1%
MMP1176		G	1159150	1159150	C -> G	SNP (transversion)	Q -> E	CAA -> GAA	Substitution	iron transport system substrate-binding protein,N-term half	NP_988296.1	1.6e-17	160	9	0.889	8	0.75
MMP0680	upp	T	668947	668947	C -> T	SNP (transition)	G -> R	GGA -> AGA	Substitution	uracil phosphoribosyltransferase	NP_987800.1	2.4E-321	142	123	0.821	101	0.604
MMP1457	ehaJ	T	1422515	1422515	C -> T	SNP (transition)		CTC -> CTT	None	energy conserving hydrogenase A integral membrane subunit	NP_988577.1	2.1E-387	822	161	0.814	131	0.504
MMP1303		T	1290546	1290546	C -> T	SNP (transition)	G -> D	GGT -> GAT	Substitution	sensory transduction histidine kinase	NP_988423.1	5.5E-345	89	153	0.752	115	0.513
MMP1176		A	1159154	1159154	G -> A	SNP (transition)	R -> K	AGA -> AAA	Substitution	iron transport system substrate-binding protein,N-term half	NP_988296.1	2.5e-07	164	4	0.75	3	0.667
MMP0266		G	266895	266895	A -> G	SNP (transition)	F -> L	TTT -> CTT	Substitution	MarC family integral membrane protein	NP_987386.1	1.9e-151	166	114	0.518	59	0.508
MMP0294		C	294652	294652	T -> C	SNP (transition)		CCT -> CCC	None	Pyrrolo-quinoline quinone	NP_987414.1	4.1e-187	372	278	0.457	127	0.52
MMP0266		C	266891	266891	G -> C	SNP (transversion)	A -> G	GCA -> GGA	Substitution	MarC family integral membrane protein	NP_987386.1	6e-82	170	112	0.348	39	0.513
MMP0294		G	294824	294824	A -> G	SNP (transition)	I -> V	ATT -> GTT	Substitution	Pyrrolo-quinoline quinone	NP_987414.1	6.5e-234	544	267	0.348	93	0.516
MMP0294		T	294847	294847	C -> T	SNP (transition)		TAC -> TAT	None	Pyrrolo-quinoline quinone	NP_987414.1	4.6e-223	567	273	0.326	89	0.551
MMP0294		AAT	294820	294822	TGC -> AAT	Substitution	PA -> PI	CCT,GCA -> CCA,ATA	Substitution	Pyrrolo-quinoline quinone	NP_987414.1	2.6e-167	540	220 -> 235	30.9% -> 31.6%	68 -> 74	52.7% -> 53.9%
MMP0294		T	294673	294673	C -> T	SNP (transition)		CGC -> CGT	None	Pyrrolo-quinoline quinone	NP_987414.1	6.4e-87	393	223	0.283	63	0.524
MMP0294		C	294676	294676	T -> C	SNP (transition)		TTT -> TTC	None	Pyrrolo-quinoline quinone	NP_987414.1	2.8e-90	396	210	0.276	58	0.517
MMP0294		AATT	294629	294632	GGAC -> AATT	Substitution	GH -> NY	GGA,CAT -> AAT,TAT	Substitution	Pyrrolo-quinoline quinone	NP_987414.1	1.3e-49	349	199 -> 224	26.6% -> 28.3%	53 -> 63	55.6% -> 59.4%
MMP0266		TGC	266905	266907	AAG -> TGC	Substitution	L -> A	CTT -> GCA	Substitution	MarC family integral membrane protein	NP_987386.1	5.7e-82	154	121 -> 127	26.0% -> 33.1%	33 -> 40	55.3% -> 58.8%
MMP0294		CA	294816	294817	GG -> CA	Substitution	R -> T	AGG -> ACA	Substitution	Pyrrolo-quinoline quinone	NP_987414.1	9.7e-114	536	191 -> 193	24.6% -> 25.4%	47 -> 49	50.0% -> 51.0%
MMP1431	2pgk	C	1403059	1403059	T -> C	SNP (transition)	T -> A	ACA -> GCA	Substitution	2-phosphoglycerate kinase	NP_988551.1	4e-87	856	153	0.242	37	0.595
MMP0294		AAT	294977	294979	TAC -> AAT	Substitution	Y -> N	TAC -> AAT	Substitution	Pyrrolo-quinoline quinone	NP_987414.1	2.1e-121	697	232 -> 236	23.3% -> 23.7%	54 -> 56	58.9% -> 59.3%
MMP0294		TGGA	294850	294853	AACT -> TGGA	Substitution	VT -> VG	GTA,ACT -> GTT,GGA	Substitution	Pyrrolo-quinoline quinone	NP_987414.1	7e-121	570	237 -> 255	21.9% -> 26.3%	52 -> 67	53.4% -> 55.6%
MMP1054	hdrC2	C	1046051	1046051	A -> C	SNP (transversion)		GCT -> GCG	None	heterodisulfide reductase subunit C2	NP_988174.1	8.8e-64	54	119	0.218	26	0.577
MMP0294		TAATT	294982	294986	CGGAC -> TAATT	Substitution	DGH -> DNY	GAC,GGA,CAT -> GAT,AAT,TAT	Substitution	Pyrrolo-quinoline quinone	NP_987414.1	6.2e-108	702	228 -> 248	21.4% -> 25.4%	53 -> 58	55.0% -> 59.6%
MMP0266		TT	266888	266889	AG -> TT	Substitution	L -> N	CTT -> AAT	Substitution	MarC family integral membrane protein	NP_987386.1	1.2e-38	172	104 -> 108	21.2% -> 25.0%	22 -> 27	63.0% -> 63.6%
MMP1332		T	1312311	1312311	C -> T	SNP (transition)		GGG -> GGA	None	FAD-dependent pyridine nucleotide-disulfide oxidoreductase	NP_988452.1	5.3e-75	684	164	0.201	33	0.545
MMP1181		G	1164399	1164399	C -> G	SNP (transversion)	Q -> E	CAA -> GAA	Substitution	iron transport system binding protein	NP_988301.1	2.6e-32	82	134	0.187	25	1
Intergenic region		A	753076	753076	T -> A	SNP (transversion)						1.7e-57		165	0.182	30	0.567
MMP1447		C	1417823	1417823	A -> C	SNP (transversion)	K -> T	AAA -> ACA	Substitution	Cro repressor family protein	NP_988567.1	6.6e-29	398	154	0.175	27	1
Intergenic region		AT	753110	753111	GA -> AT	Substitution						4e-54		146 -> 147	17.0% -> 17.1%	25	0.6
MMP0294		AAAG	294685	294688	TGAC -> AAAG	Substitution	ND -> KK	AAT,GAC -> AAA,AAG	Substitution	Pyrrolo-quinoline quinone	NP_987414.1	2.5e-55	405	181 -> 183	16.9% -> 17.1%	31	50.0% -> 51.6%
Intergenic region		C	426648	426648	T -> C	SNP (transition)						2.7e-61		164	0.165	27	0.519
Intergenic region		CA	426230	426231	TG -> CA	Substitution						1e-81		206 -> 220	16.4% -> 17.5%	36	0.528
Intergenic region		A	426626	426626	T -> A	SNP (transversion)						1.4e-57		181	0.155	28	0.607
MMP0187	thiC	T	195383	195383	A -> T	SNP (transversion)	I -> K	ATA -> AAA	Substitution	thiamine biosynthesis protein ThiC	NP_987307.1	1.7e-23	1127	144	0.153	22	0.955
MMP0213		G	221187	221187	T -> G	SNP (transversion)	N -> T	AAC -> ACC	Substitution	triphosphoribosyl-dephospho-CoA protein	NP_987333.1	1.5e-33	347	184	0.152	28	1
MMP1181		T	1164402	1164402	A -> T	SNP (transversion)	T -> S	ACT -> TCT	Substitution	iron transport system binding protein	NP_988301.1	3.5e-23	85	133	0.15	20	1
Intergenic region		G	1639349	1639349	T -> G	SNP (transversion)						9.7e-16		143	0.147	21	1
MMP1447		A	1417818	1417818	T -> A	SNP (transversion)		ATT -> ATA	None	Cro repressor family protein	NP_988567.1	1.5e-16	393	144	0.146	21	1
Intergenic region		T	426645	426645	C -> T	SNP (transition)						2.8e-46		174	0.138	24	0.542
Intergenic region		A	426624	426624	T -> A	SNP (transversion)						4.8e-52		191	0.136	26	0.654
Intergenic region		C	426642	426642	A -> C	SNP (transversion)						8.5e-54		169	0.136	23	0.522
MMP0294		A	294691	294691	G -> A	SNP (transition)		GCG -> GCA	None	Pyrrolo-quinoline quinone	NP_987414.1	1.1e-41	411	176	0.136	24	0.625
MMP0587	napA	G	583694	583694	C -> G	SNP (transversion)	E -> Q	GAA -> CAA	Substitution	sodium/hydrogen exchanger	NP_987707.1	1.2e-09	754	99	0.131	13	0.923
MMP0294		AAA	294856	294858	GCT -> AAA	Substitution	SL -> SN	TCG,CTT -> TCA,AAT	Substitution	Pyrrolo-quinoline quinone	NP_987414.1	1.2e-48	576	196 -> 208	12.8% -> 16.8%	25 -> 35	51.6% -> 64.0%
MMP0680	upp	G	668970	668970	A -> G	SNP (transition)	L -> P	CTC -> CCC	Substitution	uracil phosphoribosyltransferase	NP_987800.1	2.6e-32	119	134	0.127	17	0.529
MMP0294		GCA	294812	294814	ACG -> GCA	Substitution	T -> A	ACG -> GCA	Substitution	Pyrrolo-quinoline quinone	NP_987414.1	2.8e-42	532	159 -> 176	12.6% -> 19.9%	20 -> 35	51.4% -> 55.0%
Intergenic region		A	426681	426681	T -> A	SNP (transversion)						1.9e-40		203	0.123	25	0.52
MMP0901		G	897105	897105	A -> G	SNP (transition)	I -> T	ATT -> ACT	Substitution	ATP/GTP-binding motif-containing protein	NP_988021.1	4.8e-28	212	122	0.123	15	0.533
Intergenic region		C	753117	753117	A -> C	SNP (transversion)						4.3e-41		159	0.119	19	0.684
MMP1618	aIF-2B_I	G	1564014	1564014	T -> G	SNP (transversion)	T -> P	ACA -> CCA	Substitution	transcription initiation factor 2B subunit I	NP_988738.1	2.2e-17	247	186	0.118	22	1
MMP0851		T	842618	842618	A -> T	SNP (transversion)	N -> K	AAT -> AAA	Substitution	hypothetical protein	NP_987971.1	8.3e-15	621	180	0.117	21	0.857
MMP0943	taqD	G	930195	930195	T -> G	SNP (transversion)	K -> N	AAA -> AAC	Substitution	glycerol-3-phosphate cytidyltransferase	NP_988063.1	1.7e-09	84	103	0.117	12	1
MMP0213		T	221192	221192	A -> T	SNP (transversion)		ATT -> ATA	None	triphosphoribosyl-dephospho-CoA protein	NP_987333.1	1.3e-15	342	181	0.116	21	0.762
MMP0197		G	205128	205128	T -> G	SNP (transversion)	F -> V	TTT -> GTT	Substitution	ABC-type iron(III) transport system permease	NP_987317.1	2.9e-16	52	183	0.115	21	1
Intergenic region		AA	756027	756028	TG -> AA	Substitution						9.1e-35		150 -> 151	0.113	17	0.647
Intergenic region		T	842593	842593	A -> T	SNP (transversion)						3.1e-22		213	0.113	24	0.833
MMP0294		AAA	294622	294624	GCT -> AAA	Substitution	SL -> SN	TCG,CTT -> TCA,AAT	Substitution	Pyrrolo-quinoline quinone	NP_987414.1	1.7e-12	342	160 -> 173	11.3% -> 15.6%	18 -> 27	53.8% -> 63.2%
MMP1288		AG	1271101	1271102	CA -> AG	Substitution			Truncation	UbiD family decarboxylase	NP_988408.1	2.6e-33	71	144 -> 150	11.3% -> 11.8%	17	52.9% -> 55.6%
MMP0943	taqD	G	930201	930201	C -> G	SNP (transversion)		GCG -> GCC	None	glycerol-3-phosphate cytidyltransferase	NP_988063.1	3.3e-08	78	98	0.112	11	1
MMP1059		C	1050843	1050843	T -> C	SNP (transition)		AAT -> AAC	None	hypothetical protein	NP_988179.1	4.2e-14	750	134	0.112	15	1
MMP0985	cdhA	G	970421	970421	T -> G	SNP (transversion)		AGA -> CGA	None	acetyl-CoA decarbonylase/synthase complex subunit alpha	NP_988105.1	4.7e-10	1957	117	0.111	13	1
MMP1288		T	1271111	1271110	(T)4 -> (T)5	Insertion (tandem repeat)			Frame Shift	UbiD family decarboxylase	NP_988408.1	4.6e-21	81	154	0.11	17	0.529
MMP0069		C	80906	80906	G -> C	SNP (transversion)		GGG -> GGC	None	methylated-DNA--protein-cysteine methyltransferase	NP_987189.1	8.5e-18	258	137	0.109	15	1
MMP0851		T	842614	842614	C -> T	SNP (transition)	E -> K	GAA -> AAA	Substitution	hypothetical protein	NP_987971.1	1.2e-15	625	196	0.107	21	0.905
Intergenic region		TT	426597	426598	AC -> TT	Substitution						2.9e-40		185 -> 187	10.8% -> 11.2%	20 -> 21	52.4% -> 55.0%
MMP0901			897098	897100	-TTC	Deletion	E ->	GAA ->	Deletion	ATP/GTP-binding motif-containing protein	NP_988021.1	8.7e-08	217	127 -> 130	10.8% -> 11.0%	14	0.5
MMP0587	napA	GTG	583689	583691	TTC -> GTG	Substitution	E -> H	GAA -> CAC	Substitution	sodium/hydrogen exchanger	NP_987707.1	4.8e-17	757	107 -> 113	10.6% -> 11.2%	12	1
MMP1058		TA	1049101	1049102	AT -> TA	Substitution	KF -> NI	AAA,TTT -> AAT,ATT	Substitution	hypothetical protein	NP_988178.1	4.2e-28	201	160 -> 161	0.106	17	61.1% -> 66.7%
Intergenic region		A	756022	756022	T -> A	SNP (transversion)						5.4e-30		143	0.105	15	0.6
MMP0898		A	893240	893240	T -> A	SNP (transversion)	E -> D	GAA -> GAT	Substitution	cellulose-binding protein	NP_988018.1	6.3e-32	1386	172	0.105	18	0.667
MMP0901		A	897079	897079	T -> A	SNP (transversion)	N -> Y	AAT -> TAT	Substitution	ATP/GTP-binding motif-containing protein	NP_988021.1	1.4e-20	238	136	0.103	14	0.571
MMP1058		T	1049106	1049106	A -> T	SNP (transversion)	E -> V	GAA -> GTA	Substitution	hypothetical protein	NP_988178.1	3.9e-26	206	165	0.103	17	0.588
Intergenic region		G	756043	756043	T -> G	SNP (transversion)						1.3e-34		157	0.102	16	0.625
MMP0976		A	962660	962660	G -> A	SNP (transition)	D -> N	GAT -> AAT	Substitution	hypothetical protein	NP_988096.1	4.3e-16	49	128	0.102	13	0.615
MMP1181		C	1164920	1164920	T -> C	SNP (transition)		AAT -> AAC	None	iron transport system binding protein	NP_988301.1	1.6e-16	603	216	0.102	22	1
MMP0680	upp	AA	668653	668654	CT -> AA	Substitution			Truncation	uracil phosphoribosyltransferase	NP_987800.1	7.4e-11	435	116 -> 119	10.1% -> 10.3%	12	1
Intergenic region		C	426595	426595	T -> C	SNP (transition)						2.7e-40		188	0.101	19	0.526
MMP0027		C	42935	42935	A -> C	SNP (transversion)	F -> C	TTT -> TGT	Substitution	TrkA-N domain-containing protein	NP_987147.1	1.7e-11	254	129	0.101	13	1
MMP1265		AT	1248928	1248929	TC -> AT	Substitution	E -> I	GAA -> ATA	Substitution	glutamyl-tRNA(Gln) amidotransferase subunit E	NP_988385.1	3e-33	1369	158 -> 159	0.101	16	0.563
Intergenic region		G	834541	834541	C -> G	SNP (transversion)						5.5e-09		130	0.1	13	0.923
MMP1265		T	1248948	1248948	G -> T	SNP (transversion)	N -> K	AAC -> AAA	Substitution	glutamyl-tRNA(Gln) amidotransferase subunit E	NP_988385.1	7.5e-34	1350	170	0.1	17	0.588

## Sheet: SNPs of Echinomycin mutant E25
SNPs of echinomycin resistant mutant E25 (derived from S2-A) mapped back to Mm S2 reference genome with at least 0.1 variant frequency
Locus	gene	name	min	max	change	Polymorphism type	Amino acid change	codon change	protein effect	product	protein_id	variant P-value (approximate)	CDS Position	Coverage	Variant Frequency	Variant Raw Frequency	Strand-Bias
Intergenic region			1495465	1495465	(A)8 -> (A)7	Deletion (tandem repeat)						2e-306		206	0.995	205	0.595
MMP0697	leuS	G	687745	687745	A -> G	SNP (transition)	I -> V	ATT -> GTT	Substitution	leucyl-tRNA synthetase	NP_987817.1	2.5E-626	1159	185	0.995	184	0.56
MMP1477	cbiA		1438689	1438689	-G	Deletion			Frame Shift	cobyrinic acid a,c-diamide synthase	NP_988597.1	5.4E-346	326	218	0.995	217	0.512
MMP1478	cbiA		1438689	1438689	-G	Deletion			Frame Shift	cobyrinic acid a,c-diamide synthase:cobyrinic acid a,c-diamide synthase CbiA	NP_988598.1	5.4E-346	31	218	0.995	217	0.512
MMP0680	upp	T	668947	668947	C -> T	SNP (transition)	G -> R	GGA -> AGA	Substitution	uracil phosphoribosyltransferase	NP_987800.1	1.6E-551	142	163	0.994	162	0.543
MMP1274		A	1259044	1259044	G -> A	SNP (transition)	R -> W	CGG -> TGG	Substitution	AMP-dependent synthetase and ligase	NP_988394.1	1.6E-534	772	158	0.994	157	0.535
MMP1176		C	1159549	1159549	A -> C	SNP (transversion)	K -> Q	AAG -> CAG	Substitution	iron transport system substrate-binding protein,N-term half	NP_988296.1	1.4e-211	559	113	0.991	112	0.83
MMP1177		C	1159549	1159549	A -> C	SNP (transversion)	E -> A	GAA -> GCA	Substitution	iron transport system substrate-binding protein,C-term half	NP_988297.1	1.4e-211	50	113	0.991	112	0.83
MMP0253	acd	T	255618	255618	C -> T	SNP (transition)	G -> E	GGA -> GAA	Substitution	CoA-binding domain-containing protein	NP_987373.1	7.7E-610	77	193	0.99	191	0.513
MMP0168		G	177117	177117	A -> G	SNP (transition)	L -> P	CTA -> CCA	Substitution	ParR family transcriptional regulator	NP_987288.1	4.8E-601	143	184	0.989	182	0.527
MMP1303		T	1290546	1290546	C -> T	SNP (transition)	G -> D	GGT -> GAT	Substitution	sensory transduction histidine kinase	NP_988423.1	1.8E-602	89	185	0.989	183	0.585
MMP0394	hemD	T	392113	392113	C -> T	SNP (transition)	D -> N	GAT -> AAT	Substitution	uroporphyrinogen III synthase	NP_987514.1	1.3E-526	457	162	0.988	160	0.506
MMP1176		C	1159118	1159118	T -> C	SNP (transition)	V -> A	GTT -> GCT	Substitution	iron transport system substrate-binding protein,N-term half	NP_988296.1	8.4e-167	128	85	0.988	84	0.869
MMP1176		G	1159544	1159544	T -> G	SNP (transversion)	L -> R	CTC -> CGC	Substitution	iron transport system substrate-binding protein,N-term half	NP_988296.1	1.3e-156	554	84	0.988	83	0.831
MMP1177		G	1159544	1159544	T -> G	SNP (transversion)		GCT -> GCG	None	iron transport system substrate-binding protein,C-term half	NP_988297.1	1.3e-156	45	84	0.988	83	0.831
MMP1457	ehaJ	T	1422515	1422515	C -> T	SNP (transition)		CTC -> CTT	None	energy conserving hydrogenase A integral membrane subunit	NP_988577.1	1.0E-518	822	164	0.988	162	0.506
MMP1511		A	1470046	1470046	G -> A	SNP (transition)	A -> V	GCA -> GTA	Substitution	amino acid carrier protein	NP_988631.1	1.4E-559	254	172	0.988	170	0.529
MMP0930	cheR	T	919982	919982	C -> T	SNP (transition)	M -> I	ATG -> ATA	Substitution	chemotaxis protein CheR	NP_988050.1	2.3E-485	270	149	0.987	147	0.517
MMP1466	ehaS	G	1428254	1428254	A -> G	SNP (transition)	D -> G	GAC -> GGC	Substitution	CBS domain-containing signal transduction protein	NP_988586.1	4.7E-487	575	150	0.987	148	0.534
Intergenic region		TA	454886	454887	AC -> TA	Substitution						1.5E-592		208 -> 215	0.981	204 -> 211	63.9% -> 64.3%
MMP0125	flpA	T	131872	131872	C -> T	SNP (transition)	E -> K	GAA -> AAA	Substitution	fibrillarin-like protein	NP_987245.1	1.5E-501	640	155	0.981	152	0.539
MMP1176		CC	1159113	1159114	TA -> CC	Substitution	DM -> DL	GAT,ATG -> GAC,CTG	Substitution	iron transport system substrate-binding protein,N-term half	NP_988296.1	6.3e-194	123	93 -> 98	98.0% -> 98.9%	92 -> 96	82.6% -> 83.3%
MMP1176		C	1159098	1159098	T -> C	SNP (transition)		ACT -> ACC	None	iron transport system substrate-binding protein,N-term half	NP_988296.1	2.3e-270	108	102	0.98	100	0.62
MMP1177		AAT	1159557	1159559	GAA -> AAT	Substitution	E -> N	GAA -> AAT	Substitution	iron transport system substrate-binding protein,C-term half	NP_988297.1	5.4E-319	58	154 -> 159	97.5% -> 98.1%	151 -> 155	73.9% -> 75.0%
MMP1176		A	1159532	1159532	G -> A	SNP (transition)	G -> E	GGG -> GAG	Substitution	iron transport system substrate-binding protein,N-term half	NP_988296.1	8.9e-83	542	45	0.978	44	0.841
MMP1177		A	1159532	1159532	G -> A	SNP (transition)		AGG -> AGA	None	iron transport system substrate-binding protein,C-term half	NP_988297.1	8.9e-83	33	45	0.978	44	0.841
MMP1169		AT	1153737	1153736	+AT	Insertion			Frame Shift	SufBD protein	NP_988289.1	6.3E-575	1204	175 -> 176	0.977	171 -> 172	58.6% -> 59.3%
MMP1176		C	1159529	1159529	A -> C	SNP (transversion)	K -> T	AAA -> ACA	Substitution	iron transport system substrate-binding protein,N-term half	NP_988296.1	1.2e-51	539	30	0.967	29	0.793
MMP1177		AAC	1159527	1159529	CAA -> AAC	Substitution	Q -> N	CAA -> AAC	Substitution	iron transport system substrate-binding protein,C-term half	NP_988297.1	1e-42	28	25 -> 30	96.0% -> 96.7%	24 -> 29	75.0% -> 79.3%
MMP1176		AA	1159526	1159527	CC -> AA	Substitution			Truncation	iron transport system substrate-binding protein,N-term half	NP_988296.1	3.7e-39	536	23 -> 25	95.7% -> 96.0%	22 -> 24	75.0% -> 77.3%
MMP1176		GAA	1159141	1159143	ACG -> GAA	Substitution	T -> E	ACG -> GAA	Substitution	iron transport system substrate-binding protein,N-term half	NP_988296.1	7.9e-45	151	22 -> 26	95.5% -> 96.2%	21 -> 25	79.2% -> 90.5%
MMP1177		TTA	1159524	1159526	ATC -> TTA	Substitution	I -> L	ATC -> TTA	Substitution	iron transport system substrate-binding protein,C-term half	NP_988297.1	5.4e-30	25	17 -> 23	94.1% -> 95.7%	16 -> 22	77.3% -> 87.5%
MMP1176		GT	1159523	1159524	TA -> GT	Substitution	L -> C	TTA -> TGT	Substitution	iron transport system substrate-binding protein,N-term half	NP_988296.1	5.4e-30	533	16 -> 17	93.8% -> 94.1%	15 -> 16	86.7% -> 87.5%
MMP1176		G	1159147	1159147	A -> G	SNP (transition)	I -> V	ATT -> GTT	Substitution	iron transport system substrate-binding protein,N-term half	NP_988296.1	1.6e-29	157	16	0.938	15	0.867
MMP1177		GTG	1159521	1159523	ATT -> GTG	Substitution	I -> V	ATT -> GTG	Substitution	iron transport system substrate-binding protein,C-term half	NP_988297.1	7.9e-24	22	12 -> 16	91.7% -> 93.8%	11 -> 15	81.8% -> 86.7%
MMP1176		G	1159521	1159521	A -> G	SNP (transition)		AAA -> AAG	None	iron transport system substrate-binding protein,N-term half	NP_988296.1	7.9e-24	531	12	0.917	11	0.818
MMP1176		G	1159150	1159150	C -> G	SNP (transversion)	Q -> E	CAA -> GAA	Substitution	iron transport system substrate-binding protein,N-term half	NP_988296.1	1.3e-19	160	10	0.9	9	0.889
MMP1176		A	1159154	1159154	G -> A	SNP (transition)	R -> K	AGA -> AAA	Substitution	iron transport system substrate-binding protein,N-term half	NP_988296.1	1e-11	164	6	0.833	5	0.8
MMP0266		T	266896	266903	CATCATTA -> T	Deletion			Frame Shift	MarC family integral membrane protein	NP_987386.1	3.1e-157	158	125 -> 135	45.2% -> 48.8%	61	51.6% -> 55.7%
MMP0294		C	294652	294652	T -> C	SNP (transition)		CCT -> CCC	None	Pyrrolo-quinoline quinone	NP_987414.1	5.6e-192	372	339	0.428	145	0.517
MMP0294		AAT	294820	294822	TGC -> AAT	Substitution	PA -> PI	CCT,GCA -> CCA,ATA	Substitution	Pyrrolo-quinoline quinone	NP_987414.1	3.2e-208	540	242 -> 255	35.1% -> 37.9%	85 -> 96	52.1% -> 53.8%
MMP0294		G	294824	294824	A -> G	SNP (transition)	I -> V	ATT -> GTT	Substitution	Pyrrolo-quinoline quinone	NP_987414.1	2.3e-300	544	282	0.397	112	0.518
MMP0266			266896	266902	-CATCATT	Deletion			Frame Shift	MarC family integral membrane protein	NP_987386.1	3.9e-185	159	125	0.392	49	0.516
MMP0294		T	294847	294847	C -> T	SNP (transition)		TAC -> TAT	None	Pyrrolo-quinoline quinone	NP_987414.1	2.3e-270	567	316	0.342	108	0.509
MMP0294		T	294673	294673	C -> T	SNP (transition)		CGC -> CGT	None	Pyrrolo-quinoline quinone	NP_987414.1	3e-102	393	298	0.285	85	0.518
MMP0294		C	294676	294676	T -> C	SNP (transition)		TTT -> TTC	None	Pyrrolo-quinoline quinone	NP_987414.1	3.5e-106	396	267	0.285	76	0.553
MMP0294		CA	294816	294817	GG -> CA	Substitution	R -> T	AGG -> ACA	Substitution	Pyrrolo-quinoline quinone	NP_987414.1	2.9e-128	536	207 -> 220	24.6% -> 26.8%	51 -> 59	52.5% -> 57.7%
MMP0294		TGGA	294850	294853	AACT -> TGGA	Substitution	VT -> VG	GTA,ACT -> GTT,GGA	Substitution	Pyrrolo-quinoline quinone	NP_987414.1	3e-147	570	271 -> 301	23.2% -> 29.2%	63 -> 88	50.6% -> 54.4%
MMP0294		AATT	294629	294632	GGAC -> AATT	Substitution	GH -> NY	GGA,CAT -> AAT,TAT	Substitution	Pyrrolo-quinoline quinone	NP_987414.1	1.8e-55	349	246 -> 255	23.2% -> 24.0%	57 -> 61	58.9% -> 66.7%
MMP0294		TAATT	294982	294986	CGGAC -> TAATT	Substitution	DGH -> DNY	GAC,GGA,CAT -> GAT,AAT,TAT	Substitution	Pyrrolo-quinoline quinone	NP_987414.1	5.5e-114	702	267 -> 272	21.0% -> 23.0%	57 -> 62	55.6% -> 61.0%
MMP0294		AAT	294977	294979	TAC -> AAT	Substitution	Y -> N	TAC -> AAT	Substitution	Pyrrolo-quinoline quinone	NP_987414.1	4.3e-125	697	276 -> 289	19.4% -> 20.3%	56	58.6% -> 59.6%
MMP0266		TTCC	266891	266894	GCAA -> TTCC	Substitution	FA -> WK	TTT,GCA -> TGG,AAA	Substitution	MarC family integral membrane protein	NP_987386.1	1.4e-54	167	130 -> 134	18.5% -> 32.3%	24 -> 42	54.2% -> 65.6%
MMP0266		CT	266905	266906	AA -> CT	Substitution	L -> Q	CTT -> CAG	Substitution	MarC family integral membrane protein	NP_987386.1	2.3e-52	155	124 -> 130	17.7% -> 21.8%	23 -> 27	52.4% -> 56.0%
MMP1181		G	1164399	1164399	C -> G	SNP (transversion)	Q -> E	CAA -> GAA	Substitution	iron transport system binding protein	NP_988301.1	6.4e-31	82	163	0.172	28	1
MMP0266		A	266889	266889	G -> A	SNP (transition)	L -> F	CTT -> TTT	Substitution	MarC family integral membrane protein	NP_987386.1	9.4e-48	172	136	0.154	21	0.571
MMP0294		GCA	294812	294814	ACG -> GCA	Substitution	T -> A	ACG -> GCA	Substitution	Pyrrolo-quinoline quinone	NP_987414.1	3.1e-60	532	183 -> 192	15.3% -> 20.8%	28 -> 40	50.0% -> 64.3%
MMP1181		T	1164402	1164402	A -> T	SNP (transversion)	T -> S	ACT -> TCT	Substitution	iron transport system binding protein	NP_988301.1	4.6e-22	85	159	0.145	23	1
MMP0069		C	80905	80905	G -> C	SNP (transversion)	G -> A	GGG -> GCG	Substitution	methylated-DNA--protein-cysteine methyltransferase	NP_987189.1	6.3e-15	257	140	0.143	20	0.95
MMP1447		C	1417823	1417823	A -> C	SNP (transversion)	K -> T	AAA -> ACA	Substitution	Cro repressor family protein	NP_988567.1	2.9e-26	398	199	0.141	28	1
MMP0187	thiC	G	195379	195379	T -> G	SNP (transversion)	K -> N	AAA -> AAC	Substitution	thiamine biosynthesis protein ThiC	NP_987307.1	1.7e-27	1131	182	0.137	25	1
MMP1588	serA	G	1537296	1537296	A -> G	SNP (transition)		CCT -> CCC	None	D-3-phosphoglycerate dehydrogenase	NP_988708.1	7.7e-57	780	191	0.136	26	0.5
Intergenic region		T	842593	842593	A -> T	SNP (transversion)						1.1e-24		293	0.133	39	0.923
MMP0340	pycB	C	336006	336006	T -> C	SNP (transition)	V -> A	GTA -> GCA	Substitution	pyruvate carboxylase subunit B	NP_987460.1	1.1e-50	128	173	0.127	22	0.5
MMP0294		AAAG	294685	294688	TGAC -> AAAG	Substitution	ND -> KK	AAT,GAC -> AAA,AAG	Substitution	Pyrrolo-quinoline quinone	NP_987414.1	7.1e-37	405	204 -> 213	12.3% -> 18.3%	25 -> 39	64.7% -> 68.0%
MMP0851		T	842618	842618	A -> T	SNP (transversion)	N -> K	AAT -> AAA	Substitution	hypothetical protein	NP_987971.1	1.4e-26	621	272	0.121	33	0.909
MMP0943	taqD	G	930195	930195	T -> G	SNP (transversion)	K -> N	AAA -> AAC	Substitution	glycerol-3-phosphate cytidyltransferase	NP_988063.1	1.2e-16	84	129	0.116	15	1
MMP0266		C	266905	266907	AAG -> C	Deletion			Frame Shift	MarC family integral membrane protein	NP_987386.1	3.2e-22	154	124 -> 130	11.5% -> 12.1%	15	52.4% -> 69.0%
MMP1141		C	1131086	1131086	G -> C	SNP (transversion)	E -> Q	GAA -> CAA	Substitution	ATP-dependent helicase	NP_988261.1	7.4e-13	982	157	0.115	18	1
MMP0294		AAA	294856	294858	GCT -> AAA	Substitution	SL -> SN	TCG,CTT -> TCA,AAT	Substitution	Pyrrolo-quinoline quinone	NP_987414.1	7.6e-48	576	219 -> 240	11.4% -> 17.1%	25 -> 41	50.0% -> 55.6%
MMP1181		C	1164920	1164920	T -> C	SNP (transition)		AAT -> AAC	None	iron transport system binding protein	NP_988301.1	1.3e-17	603	202	0.114	23	1
MMP0587	napA	G	583694	583694	C -> G	SNP (transversion)	E -> Q	GAA -> CAA	Substitution	sodium/hydrogen exchanger	NP_987707.1	7e-13	754	168	0.113	19	1
MMP1059		T	1050835	1050835	G -> T	SNP (transversion)			Truncation	hypothetical protein	NP_988179.1	3.2e-11	742	150	0.113	17	1
MMP1474	ileS	C	1433544	1433544	A -> C	SNP (transversion)	E -> D	GAA -> GAC	Substitution	isoleucyl-tRNA synthetase	NP_988594.1	6.7e-19	102	203	0.113	23	1
MMP0213		G	221187	221187	T -> G	SNP (transversion)	N -> T	AAC -> ACC	Substitution	triphosphoribosyl-dephospho-CoA protein	NP_987333.1	9.8e-22	347	188	0.112	21	0.952
MMP0294		A	294810	294810	T -> A	SNP (transversion)	V -> D	GTT -> GAT	Substitution	Pyrrolo-quinoline quinone	NP_987414.1	3.1e-38	530	173	0.11	19	0.526
MMP1059		C	1050843	1050843	T -> C	SNP (transition)		AAT -> AAC	None	hypothetical protein	NP_988179.1	7.2e-14	750	166	0.108	18	1
MMP0266			266905	266907	-AAG	Deletion	L ->	CTT ->	Deletion	MarC family integral membrane protein	NP_987386.1	1.1e-07	154	124 -> 130	10.8% -> 11.3%	14	69.0% -> 92.9%
MMP0294		AA	294623	294624	CT -> AA	Substitution	L -> N	CTT -> AAT	Substitution	Pyrrolo-quinoline quinone	NP_987414.1	6e-18	343	211 -> 222	10.4% -> 13.5%	22 -> 30	63.6% -> 67.7%
MMP0266			266896	266904	-CATCATTAG	Deletion	LMM ->	CTA,ATG,ATG ->	Deletion	MarC family integral membrane protein	NP_987386.1	1.7e-07	157	125 -> 135	10.4% -> 11.2%	14	51.6% -> 92.9%
Intergenic region		C	475147	475147	A -> C	SNP (transversion)						2.5e-29		173	0.104	18	0.778
Intergenic region		G	1639349	1639349	T -> G	SNP (transversion)						2.5e-12		144	0.104	15	1
MMP1447		A	1417818	1417818	T -> A	SNP (transversion)		ATT -> ATA	None	Cro repressor family protein	NP_988567.1	3e-19	393	201	0.104	21	0.952
MMP0027		C	42935	42935	A -> C	SNP (transversion)	F -> C	TTT -> TGT	Substitution	TrkA-N domain-containing protein	NP_987147.1	1.6e-13	254	155	0.103	16	1
MMP0554		C	557711	557711	A -> C	SNP (transversion)	K -> N	AAA -> AAC	Substitution	SAM-binding motif-containing protein	NP_987674.1	4.4e-13	33	148	0.101	15	1
MMP0266			266908	266911	-TGCA	Deletion			Frame Shift	MarC family integral membrane protein	NP_987386.1	4.5e-07	150	122 -> 138	10.1% -> 11.5%	14	0.929

## Sheet: SNPs of Echinomycin mutant E26
Variant SNPs of echinomycin resistant mutant E26 (derived from S2-A) mapped back to Mm S2 reference genome with at least 0.1 variant frequency
Locus	gene	name	min	max	change	Polymorphism type	Amino acid change	codon change	protein effect	product	protein_id	variant P-value (approximate)	CDS Position	Coverage	Variant Frequency	Variant Raw Frequency	Strand-Bias
Intergenic region		A	454887	454887	C -> A	SNP (transversion)						4.0E-471		169	0.994	168	0.619
MMP0394	hemD	T	392113	392113	C -> T	SNP (transition)	D -> N	GAT -> AAT	Substitution	uroporphyrinogen III synthase	NP_987514.1	4.0E-548	457	162	0.994	161	0.559
MMP0697	leuS	G	687745	687745	A -> G	SNP (transition)	I -> V	ATT -> GTT	Substitution	leucyl-tRNA synthetase	NP_987817.1	6.3E-555	1159	164	0.994	163	0.515
MMP1511		A	1470046	1470046	G -> A	SNP (transition)	A -> V	GCA -> GTA	Substitution	amino acid carrier protein	NP_988631.1	5.0E-565	254	172	0.994	171	0.538
MMP0168		G	177117	177117	A -> G	SNP (transition)	L -> P	CTA -> CCA	Substitution	ParR family transcriptional regulator	NP_987288.1	2.5E-502	143	153	0.993	152	0.507
MMP0680	upp	T	668947	668947	C -> T	SNP (transition)	G -> R	GGA -> AGA	Substitution	uracil phosphoribosyltransferase	NP_987800.1	1.0E-476	142	141	0.993	140	0.55
MMP0930	cheR	T	919982	919982	C -> T	SNP (transition)	M -> I	ATG -> ATA	Substitution	chemotaxis protein CheR	NP_988050.1	6.3E-452	270	142	0.993	141	0.525
MMP1457	ehaJ	T	1422515	1422515	C -> T	SNP (transition)		CTC -> CTT	None	energy conserving hydrogenase A integral membrane subunit	NP_988577.1	2.5E-469	822	143	0.993	142	0.5
MMP1477	cbiA		1438689	1438689	-G	Deletion			Frame Shift	cobyrinic acid a,c-diamide synthase	NP_988597.1	5.9e-239	326	151	0.993	150	0.56
MMP1478	cbiA		1438689	1438689	-G	Deletion			Frame Shift	cobyrinic acid a,c-diamide synthase:cobyrinic acid a,c-diamide synthase CbiA	NP_988598.1	5.9e-239	31	151	0.993	150	0.56
Intergenic region			1495465	1495465	(A)8 -> (A)7	Deletion (tandem repeat)						1.1e-290		199	0.99	197	0.563
MMP1176		C	1159549	1159549	A -> C	SNP (transversion)	K -> Q	AAG -> CAG	Substitution	iron transport system substrate-binding protein,N-term half	NP_988296.1	3.7e-157	559	94	0.989	93	0.817
MMP1177		C	1159549	1159549	A -> C	SNP (transversion)	E -> A	GAA -> GCA	Substitution	iron transport system substrate-binding protein,C-term half	NP_988297.1	3.7e-157	50	94	0.989	93	0.817
MMP0253	acd	T	255618	255618	C -> T	SNP (transition)	G -> E	GGA -> GAA	Substitution	CoA-binding domain-containing protein	NP_987373.1	9.5E-461	77	151	0.987	149	0.584
MMP1176		C	1159098	1159098	T -> C	SNP (transition)		ACT -> ACC	None	iron transport system substrate-binding protein,N-term half	NP_988296.1	2.5e-198	108	77	0.987	76	0.592
MMP1176		CC	1159113	1159114	TA -> CC	Substitution	DM -> DL	GAT,ATG -> GAC,CTG	Substitution	iron transport system substrate-binding protein,N-term half	NP_988296.1	1.5e-139	123	75 -> 78	0.987	74 -> 77	86.5% -> 87.0%
MMP1176		G	1159544	1159544	T -> G	SNP (transversion)	L -> R	CTC -> CGC	Substitution	iron transport system substrate-binding protein,N-term half	NP_988296.1	2.9e-123	554	74	0.986	73	0.795
MMP1177		G	1159544	1159544	T -> G	SNP (transversion)		GCT -> GCG	None	iron transport system substrate-binding protein,C-term half	NP_988297.1	2.9e-123	45	74	0.986	73	0.795
MMP1303		T	1290546	1290546	C -> T	SNP (transition)	G -> D	GGT -> GAT	Substitution	sensory transduction histidine kinase	NP_988423.1	4.4E-454	89	140	0.986	138	0.565
MMP1274		A	1259044	1259044	G -> A	SNP (transition)	R -> W	CGG -> TGG	Substitution	AMP-dependent synthetase and ligase	NP_988394.1	1.9E-391	772	121	0.983	119	0.563
MMP1177		AAT	1159557	1159559	GAA -> AAT	Substitution	E -> N	GAA -> AAT	Substitution	iron transport system substrate-binding protein,C-term half	NP_988297.1	1.2e-230	58	117 -> 122	98.3% -> 98.4%	115 -> 120	76.7% -> 78.4%
MMP1169		AT	1153737	1153736	+AT	Insertion			Frame Shift	SufBD protein	NP_988289.1	1.2E-545	1204	164 -> 167	0.982	161 -> 164	62.1% -> 62.7%
MMP1466	ehaS	G	1428254	1428254	A -> G	SNP (transition)	D -> G	GAC -> GGC	Substitution	CBS domain-containing signal transduction protein	NP_988586.1	1.1E-372	575	112	0.982	110	0.509
MMP0125	flpA	T	131872	131872	C -> T	SNP (transition)	E -> K	GAA -> AAA	Substitution	fibrillarin-like protein	NP_987245.1	2.4E-417	640	134	0.978	131	0.519
Intergenic region		T	454886	454886	A -> T	SNP (transversion)						2.9E-475		169	0.976	165	0.624
MMP1176		A	1159143	1159143	G -> A	SNP (transition)		ACG -> ACA	None	iron transport system substrate-binding protein,N-term half	NP_988296.1	1.4e-52	153	29	0.966	28	1
MMP1176		A	1159532	1159532	G -> A	SNP (transition)	G -> E	GGG -> GAG	Substitution	iron transport system substrate-binding protein,N-term half	NP_988296.1	1.1e-59	542	43	0.953	41	0.756
MMP1177		A	1159532	1159532	G -> A	SNP (transition)		AGG -> AGA	None	iron transport system substrate-binding protein,C-term half	NP_988297.1	1.1e-59	33	43	0.953	41	0.756
MMP1176		G	1159147	1159147	A -> G	SNP (transition)	I -> V	ATT -> GTT	Substitution	iron transport system substrate-binding protein,N-term half	NP_988296.1	1.3e-40	157	20	0.95	19	1
MMP1176		G	1159150	1159150	C -> G	SNP (transversion)	Q -> E	CAA -> GAA	Substitution	iron transport system substrate-binding protein,N-term half	NP_988296.1	2.5e-29	160	14	0.929	13	1
MMP1176		C	1159529	1159529	A -> C	SNP (transversion)	K -> T	AAA -> ACA	Substitution	iron transport system substrate-binding protein,N-term half	NP_988296.1	1.5e-37	539	28	0.929	26	0.808
MMP1177		AAC	1159527	1159529	CAA -> AAC	Substitution	Q -> N	CAA -> AAC	Substitution	iron transport system substrate-binding protein,C-term half	NP_988297.1	3e-35	28	25 -> 28	92.0% -> 92.9%	23 -> 26	80.8% -> 82.6%
MMP1176		AA	1159526	1159527	CC -> AA	Substitution			Truncation	iron transport system substrate-binding protein,N-term half	NP_988296.1	3e-35	536	22 -> 25	90.9% -> 92.0%	20 -> 23	82.6% -> 85.7%
MMP1177		TTA	1159524	1159526	ATC -> TTA	Substitution	I -> L	ATC -> TTA	Substitution	iron transport system substrate-binding protein,C-term half	NP_988297.1	1.2e-23	25	13 -> 22	84.6% -> 90.9%	11 -> 20	85.7% -> 100.0%
MMP1176		GT	1159523	1159524	TA -> GT	Substitution	L -> C	TTA -> TGT	Substitution	iron transport system substrate-binding protein,N-term half	NP_988296.1	1.6e-22	533	12 -> 13	83.3% -> 84.6%	10 -> 11	1
MMP1176		A	1159154	1159154	G -> A	SNP (transition)	R -> K	AGA -> AAA	Substitution	iron transport system substrate-binding protein,N-term half	NP_988296.1	1e-11	164	6	0.833	5	1
MMP1176		G	1159521	1159521	A -> G	SNP (transition)		AAA -> AAG	None	iron transport system substrate-binding protein,N-term half	NP_988296.1	5.7e-16	531	9	0.778	7	1
MMP1177		GTG	1159521	1159523	ATT -> GTG	Substitution	I -> V	ATT -> GTG	Substitution	iron transport system substrate-binding protein,C-term half	NP_988297.1	5.7e-16	22	9 -> 12	77.8% -> 83.3%	7 -> 10	1
MMP0294		C	294652	294652	T -> C	SNP (transition)		CCT -> CCC	None	Pyrrolo-quinoline quinone	NP_987414.1	2.6e-197	372	267	0.487	130	0.554
MMP0266			266896	266905	-CATCATTAGA	Deletion			Frame Shift	MarC family integral membrane protein	NP_987386.1	1.1e-171	156	116	0.483	56	0.504
MMP0294		T	294673	294673	C -> T	SNP (transition)		CGC -> CGT	None	Pyrrolo-quinoline quinone	NP_987414.1	3e-101	393	207	0.353	73	0.521
MMP0266		T	266896	266906	CATCATTAGAA -> T	Deletion			Frame Shift	MarC family integral membrane protein	NP_987386.1	1.2e-105	155	116 -> 123	34.1% -> 36.2%	42	50.0% -> 50.4%
MMP0294		G	294824	294824	A -> G	SNP (transition)	I -> V	ATT -> GTT	Substitution	Pyrrolo-quinoline quinone	NP_987414.1	1.5e-193	544	231	0.325	75	0.52
MMP0294		T	294847	294847	C -> T	SNP (transition)		TAC -> TAT	None	Pyrrolo-quinoline quinone	NP_987414.1	1.5e-202	567	252	0.313	79	0.519
MMP0294		C	294676	294676	T -> C	SNP (transition)		TTT -> TTC	None	Pyrrolo-quinoline quinone	NP_987414.1	7.9e-96	396	202	0.312	63	0.524
MMP0294		AAT	294820	294822	TGC -> AAT	Substitution	PA -> PI	CCT,GCA -> CCA,ATA	Substitution	Pyrrolo-quinoline quinone	NP_987414.1	2.1e-144	540	204 -> 211	28.4% -> 30.0%	58 -> 62	50.8% -> 51.6%
MMP0266		C	266891	266891	G -> C	SNP (transversion)	A -> G	GCA -> GGA	Substitution	MarC family integral membrane protein	NP_987386.1	8.9e-79	170	108	0.241	26	0.563
MMP0266		G	266895	266894	+G	Insertion			Frame Shift	MarC family integral membrane protein	NP_987386.1	8.3e-64	167	113	0.239	27	0.519
MMP0294		AATT	294629	294632	GGAC -> AATT	Substitution	GH -> NY	GGA,CAT -> AAT,TAT	Substitution	Pyrrolo-quinoline quinone	NP_987414.1	3.5e-48	349	221 -> 227	23.5% -> 25.6%	52 -> 58	66.1% -> 67.2%
MMP0294		CA	294816	294817	GG -> CA	Substitution	R -> T	AGG -> ACA	Substitution	Pyrrolo-quinoline quinone	NP_987414.1	3.2e-100	536	185 -> 190	22.7% -> 23.2%	42 -> 44	50.0% -> 51.2%
MMP0294		TGGA	294850	294853	AACT -> TGGA	Substitution	VT -> VG	GTA,ACT -> GTT,GGA	Substitution	Pyrrolo-quinoline quinone	NP_987414.1	5.1e-110	570	222 -> 237	21.6% -> 27.0%	48 -> 64	50.0% -> 54.2%
MMP0213		G	221187	221187	T -> G	SNP (transversion)	N -> T	AAC -> ACC	Substitution	triphosphoribosyl-dephospho-CoA protein	NP_987333.1	3.2e-36	347	152	0.211	32	0.969
MMP0266		G	266894	266894	A -> G	SNP (transition)	F -> S	TTT -> TCT	Substitution	MarC family integral membrane protein	NP_987386.1	3.3e-53	167	119	0.202	24	0.708
MMP1181		T	1164395	1164395	G -> T	SNP (transversion)		ACG -> ACT	None	iron transport system binding protein	NP_988301.1	2.5e-23	78	130	0.2	26	1
MMP0294		TAATT	294982	294986	CGGAC -> TAATT	Substitution	DGH -> DNY	GAC,GGA,CAT -> GAT,AAT,TAT	Substitution	Pyrrolo-quinoline quinone	NP_987414.1	2.4e-79	702	216 -> 231	17.9% -> 19.9%	41 -> 43	51.0% -> 56.8%
MMP0294		AAT	294977	294979	TAC -> AAT	Substitution	Y -> N	TAC -> AAT	Substitution	Pyrrolo-quinoline quinone	NP_987414.1	2.1e-86	697	225 -> 229	17.9% -> 18.2%	41	56.1% -> 57.1%
MMP0266		TT	266888	266889	AG -> TT	Substitution	L -> N	CTT -> AAT	Substitution	MarC family integral membrane protein	NP_987386.1	5.7e-36	172	101	17.8% -> 19.8%	18 -> 20	55.6% -> 60.0%
MMP1181		G	1164399	1164399	C -> G	SNP (transversion)	Q -> E	CAA -> GAA	Substitution	iron transport system binding protein	NP_988301.1	1.2e-17	82	122	0.172	21	1
MMP0943	taqD	G	930195	930195	T -> G	SNP (transversion)	K -> N	AAA -> AAC	Substitution	glycerol-3-phosphate cytidyltransferase	NP_988063.1	2e-21	84	112	0.17	19	1
Intergenic region		G	475141	475141	T -> G	SNP (transversion)						3.7e-60		190	0.168	32	0.656
MMP0187	thiC	G	195379	195379	T -> G	SNP (transversion)	K -> N	AAA -> AAC	Substitution	thiamine biosynthesis protein ThiC	NP_987307.1	6.6e-27	1131	137	0.168	23	1
Intergenic region		G	1639349	1639349	T -> G	SNP (transversion)						4.4e-15		115	0.165	19	1
MMP1181		T	1164402	1164402	A -> T	SNP (transversion)	T -> S	ACT -> TCT	Substitution	iron transport system binding protein	NP_988301.1	1.5e-13	85	116	0.155	18	1
MMP0266			266911	266913	-AAA	Deletion	F ->	TTT ->	Deletion	MarC family integral membrane protein	NP_987386.1	3.2e-07	148	111 -> 112	15.2% -> 15.3%	17	0.941
MMP0294		AAAG	294685	294688	TGAC -> AAAG	Substitution	ND -> KK	AAT,GAC -> AAA,AAG	Substitution	Pyrrolo-quinoline quinone	NP_987414.1	2.2e-41	405	174 -> 182	14.8% -> 15.5%	27	51.9% -> 57.1%
MMP0266			266908	266910	-TGC	Deletion	A ->	GCA ->	Deletion	MarC family integral membrane protein	NP_987386.1	4e-07	151	114 -> 119	14.3% -> 14.9%	17	0.941
MMP0266			266896	266907	-CATCATTAGAAG	Deletion	LLMM ->	CTT,CTA,ATG,ATG ->	Deletion	MarC family integral membrane protein	NP_987386.1	4.5e-07	154	116 -> 123	13.8% -> 14.7%	17	50.4% -> 94.1%
MMP0294		AAA	294856	294858	GCT -> AAA	Substitution	SL -> SN	TCG,CTT -> TCA,AAT	Substitution	Pyrrolo-quinoline quinone	NP_987414.1	1.3e-50	576	201 -> 204	13.4% -> 15.7%	27 -> 32	59.4% -> 66.7%
Intergenic region		C	475147	475147	A -> C	SNP (transversion)						3.1e-35		179	0.134	24	0.833
MMP0587	napA	G	583694	583694	C -> G	SNP (transversion)	E -> Q	GAA -> CAA	Substitution	sodium/hydrogen exchanger	NP_987707.1	1.7e-13	754	151	0.132	20	0.95
MMP1447		A	1417818	1417818	T -> A	SNP (transversion)		ATT -> ATA	None	Cro repressor family protein	NP_988567.1	1.2e-16	393	157	0.127	20	1
MMP0187	thiC	T	195383	195383	A -> T	SNP (transversion)	I -> K	ATA -> AAA	Substitution	thiamine biosynthesis protein ThiC	NP_987307.1	4.7e-17	1127	133	0.12	16	1
MMP0069		C	80901	80901	T -> C	SNP (transition)	S -> P	TCG -> CCG	Substitution	methylated-DNA--protein-cysteine methyltransferase	NP_987189.1	3.8e-10	253	119	0.118	14	1
MMP0851		T	842611	842611	A -> T	SNP (transversion)			Extension	hypothetical protein	NP_987971.1	5.2e-17	628	267	0.116	31	0.968
Intergenic region		G	662584	662584	T -> G	SNP (transversion)						2.3e-13		124	0.113	14	1
MMP0213		T	221192	221192	A -> T	SNP (transversion)		ATT -> ATA	None	triphosphoribosyl-dephospho-CoA protein	NP_987333.1	1.7e-16	342	160	0.113	18	0.889
MMP0851		T	842618	842618	A -> T	SNP (transversion)	N -> K	AAT -> AAA	Substitution	hypothetical protein	NP_987971.1	1.6e-14	621	241	0.112	27	0.926
MMP0725		CC	716596	716597	AG -> CC	Substitution	L -> G	CTT -> GGT	Substitution	integral membrane protein	NP_987845.1	1.9e-19	286	141 -> 143	11.2% -> 11.3%	16	1
Intergenic region		T	159960	159960	A -> T	SNP (transversion)						4.1e-19		229	0.109	25	0.96
MMP0851		T	842614	842614	C -> T	SNP (transition)	E -> K	GAA -> AAA	Substitution	hypothetical protein	NP_987971.1	2.2e-15	625	265	0.109	29	0.966
MMP1181		A	1164356	1164356	G -> A	SNP (transition)		CTG -> CTA	None	iron transport system binding protein	NP_988301.1	6.2e-15	39	157	0.108	17	1
MMP1181		C	1164920	1164920	T -> C	SNP (transition)		AAT -> AAC	None	iron transport system binding protein	NP_988301.1	2.5e-14	603	167	0.108	18	1
MMP0294		AA	294623	294624	CT -> AA	Substitution	L -> N	CTT -> AAT	Substitution	Pyrrolo-quinoline quinone	NP_987414.1	4.5e-16	343	184 -> 187	10.7% -> 12.5%	20 -> 23	66.7% -> 70.8%
MMP0294		GCA	294812	294814	ACG -> GCA	Substitution	T -> A	ACG -> GCA	Substitution	Pyrrolo-quinoline quinone	NP_987414.1	1.8e-36	532	165 -> 171	10.5% -> 10.9%	18	57.1% -> 66.7%
Intergenic region		C	1305583	1305583	G -> C	SNP (transversion)						9.3e-11		152	0.105	16	1
MMP0587	napA	GTG	583689	583691	TTC -> GTG	Substitution	E -> H	GAA -> CAC	Substitution	sodium/hydrogen exchanger	NP_987707.1	3.5e-18	757	159 -> 164	10.4% -> 10.7%	17	96.2% -> 100.0%
MMP1474	ileS	C	1433544	1433544	A -> C	SNP (transversion)	E -> D	GAA -> GAC	Substitution	isoleucyl-tRNA synthetase	NP_988594.1	3.8e-16	102	176	0.102	18	0.944
Intergenic region			901503	901503	(G)4 -> (G)3	Deletion (tandem repeat)						2e-11		149	0.101	15	0.733
MMP0266		CTG	266908	266910	TGC -> CTG	Substitution	A -> Q	GCA -> CAG	Substitution	MarC family integral membrane protein	NP_987386.1	6.9e-21	151	114 -> 119	9.6% -> 13.8%	11 -> 16	60.9% -> 75.0%
MMP0266		CA	266891	266892	GC -> CA	Substitution			Truncation	MarC family integral membrane protein	NP_987386.1	1.5e-24	169	108 -> 114	5.6% -> 10.5%	6 -> 12	56.3% -> 66.7%

## Sheet: Variant SNPs of E25 from S2-A
Variant SNPs of echinomycin resistant mutant E25 from its parental srain S2-A with at least 0.1 variant frequency
Locus	gene	name	min	max	change	Polymorphism type	Amino acid change	codon change	protein effect	product	protein_id	variant P-value (approximate)	CDS Position	Coverage	Variant Frequency	Variant Raw Frequency	Strand-Bias
MMP0266		TCC	<266892	266894	GCAA -> TTCC	Substitution	FA -> WK	TTT,GCA -> TGG,AAA	Substitution	MarC family integral membrane protein	NP_987386.1	1.4e-54	167	130 -> 134	18.5% -> 32.3%	24 -> 42	54.2% -> 65.6%
MMP0069		C	80905	80905	G -> C	SNP (transversion)	G -> A	GGG -> GCG	Substitution	methylated-DNA--protein-cysteine methyltransferase	NP_987189.1	6.3e-15	257	140	0.143	20	0.95
MMP0187	thiC	G	195379	195379	T -> G	SNP (transversion)	K -> N	AAA -> AAC	Substitution	thiamine biosynthesis protein ThiC	NP_987307.1	1.7e-27	1131	182	0.137	25	1
MMP1588	serA	G	1537296	1537296	A -> G	SNP (transition)		CCT -> CCC	None	D-3-phosphoglycerate dehydrogenase	NP_988708.1	7.7e-57	780	191	0.136	26	0.5
MMP0340	pycB	C	336006	336006	T -> C	SNP (transition)	V -> A	GTA -> GCA	Substitution	pyruvate carboxylase subunit B	NP_987460.1	1.1e-50	128	173	0.127	22	0.5
MMP1141		C	1131086	1131086	G -> C	SNP (transversion)	E -> Q	GAA -> CAA	Substitution	ATP-dependent helicase	NP_988261.1	7.4e-13	982	157	0.115	18	1
MMP1059		T	1050835	1050835	G -> T	SNP (transversion)			Truncation	hypothetical protein	NP_988179.1	3.2e-11	742	150	0.113	17	1
MMP1474	ileS	C	1433544	1433544	A -> C	SNP (transversion)	E -> D	GAA -> GAC	Substitution	isoleucyl-tRNA synthetase	NP_988594.1	6.7e-19	102	203	0.113	23	1
MMP0294		A	294810	294810	T -> A	SNP (transversion)	V -> D	GTT -> GAT	Substitution	Pyrrolo-quinoline quinone	NP_987414.1	3.1e-38	530	173	0.11	19	0.526
Intergenic region		C	475147	475147	A -> C	SNP (transversion)						2.5e-29		173	0.104	18	0.778
MMP0266			266908	266911	-TGCA	Deletion			Frame Shift	MarC family integral membrane protein	NP_987386.1	4.5e-07	150	122 -> 138	10.1% -> 11.5%	14	0.929
MMP0554		C	557711	557711	A -> C	SNP (transversion)	K -> N	AAA -> AAC	Substitution	SAM-binding motif-containing protein	NP_987674.1	4.4e-13	33	148	0.101	15	1

## Sheet: Variant SNPs of E26 from S2-A
Supplementary File 1
Variant SNPs of echinomycin resistant mutant E26 from its parental srain S2-A with at least 0.1 variant frequency
Locus	gene	name	min	max	change	Polymorphism type	Amino acid change	codon change	protein effect	product	protein_id	variant P-value (approximate)	CDS Position	Coverage	Variant Frequency	Variant Raw Frequency	Strand-Bias
MMP0266		G	266895	266894	+G	Insertion			Frame Shift	MarC family integral membrane protein	NP_987386.1	8.3e-64	167	113	0.239	27	0.519
MMP0266		G	266894	266894	A -> G	SNP (transition)	F -> S	TTT -> TCT	Substitution	MarC family integral membrane protein	NP_987386.1	3.3e-53	167	119	0.202	24	0.708
MMP1181		T	1164395	1164395	G -> T	SNP (transversion)		ACG -> ACT	None	iron transport system binding protein	NP_988301.1	2.5e-23	78	130	0.2	26	1
Intergenic region		G	475141	475141	T -> G	SNP (transversion)						3.7e-60		190	0.168	32	0.656
MMP0187	thiC	G	195379	195379	T -> G	SNP (transversion)	K -> N	AAA -> AAC	Substitution	thiamine biosynthesis protein ThiC	NP_987307.1	6.6e-27	1131	137	0.168	23	1
MMP0266			266911	266913	-AAA	Deletion	F ->	TTT ->	Deletion	MarC family integral membrane protein	NP_987386.1	3.2e-07	148	111 -> 112	15.2% -> 15.3%	17	0.941
MMP0266			266908	266910	-TGC	Deletion	A ->	GCA ->	Deletion	MarC family integral membrane protein	NP_987386.1	4e-07	151	114 -> 119	14.3% -> 14.9%	17	0.941
Intergenic region		C	475147	475147	A -> C	SNP (transversion)						3.1e-35		179	0.134	24	0.833
MMP0069		C	80901	80901	T -> C	SNP (transition)	S -> P	TCG -> CCG	Substitution	methylated-DNA--protein-cysteine methyltransferase	NP_987189.1	3.8e-10	253	119	0.118	14	1
MMP0851		T	842611	842611	A -> T	SNP (transversion)			Extension	hypothetical protein	NP_987971.1	5.2e-17	628	267	0.116	31	0.968
Intergenic region		G	662584	662584	T -> G	SNP (transversion)						2.3e-13		124	0.113	14	1
MMP0725		CC	716596	716597	AG -> CC	Substitution	L -> G	CTT -> GGT	Substitution	integral membrane protein	NP_987845.1	1.9e-19	286	141 -> 143	11.2% -> 11.3%	16	1
Intergenic region		T	159960	159960	A -> T	SNP (transversion)						4.1e-19		229	0.109	25	0.96
MMP1181		A	1164356	1164356	G -> A	SNP (transition)		CTG -> CTA	None	iron transport system binding protein	NP_988301.1	6.2e-15	39	157	0.108	17	1
Intergenic region		C	1305583	1305583	G -> C	SNP (transversion)						9.3e-11		152	0.105	16	1
MMP1474	ileS	C	1433544	1433544	A -> C	SNP (transversion)	E -> D	GAA -> GAC	Substitution	isoleucyl-tRNA synthetase	NP_988594.1	3.8e-16	102	176	0.102	18	0.944	0.101	15	1	0.733		G		Variants: E26_0.1 freq - Variants: S2_0.1 freq.
Intergenic region			901503	901503	(G)4 -> (G)3		Deletion (tandem repeat)						2e-11	1	1		149
MMP0266		CTG	266908	266910	TGC -> CTG	Substitution	A -> Q	GCA -> CAG	Substitution	MarC family integral membrane protein	NP_987386.1	6.9e-21	151	114 -> 119	9.6% -> 13.8%	11 -> 16	60.9% -> 75.0%
MMP0266		A	<266892	266892	GC -> CA	Substitution			Truncation	MarC family integral membrane protein	NP_987386.1	1.5e-24	169	108 -> 114	5.6% -> 10.5%	6 -> 12	56.3% -> 66.7%
Supplementary File 2
SNPs of resequenced Methanococcus mariapaludis S0001-C (sub-culture strain of S0001-A) mapped back to Mm S2 reference genome with at least 0.1 variant frequency
Locus	gene	name	min	max	change	Polymorphism type	Amino acid change	codon change	protein effect	product	protein_id	variant P-value (approximate)	CDS Position	Coverage	Variant Frequency	Variant Raw Frequency	Strand-Bias
MMP0145	hpt	CGT	154828	154830	TAA -> CGT	Substitution	L -> T	TTA -> ACG	Substitution	adenine phosphoribosyltransferase	NP_987265.1	1.0E-375	550	126 -> 137	99.2% -> 99.3%	125 -> 136	70.6% -> 73.6%
MMP0680	upp	GCGCC	669080	669084	TTTTA -> GCGCC	Substitution	IK -> RR	ATA,AAA -> AGG,CGC	Substitution	uracil phosphoribosyltransferase	NP_987800.1	2.5E-426	5	127 -> 135	99.2% -> 99.3%	126 -> 134	54.0% -> 56.4%
Intergenic region			1495465	1495465	(A)8 -> (A)7	Deletion (tandem repeat)						1.6e-237		160	0.994	159	0.597
MMP0166		A	174659	174659	T -> A	SNP (transversion)	N -> I	AAT -> ATT	Substitution	MATE family drug/sodium antiporter	NP_987286.1	2.5E-484	1172	157	0.994	156	0.635
MMP1477	cbiA		1438689	1438689	-G	Deletion			Frame Shift	cobyrinic acid a,c-diamide synthase	NP_988597.1	5.3e-215	326	136	0.993	135	0.541
MMP1478	cbiA		1438689	1438689	-G	Deletion			Frame Shift	cobyrinic acid a,c-diamide synthase:cobyrinic acid a,c-diamide synthase CbiA	NP_988598.1	5.3e-215	31	136	0.993	135	0.541
MMP1624	ehbK	T	1568036	1568035	(T)5 -> (T)6	Insertion (tandem repeat)			Frame Shift	polyferredoxin	NP_988744.1	6.3E-484	1358	152	0.993	151	0.503
MMP0041	tfb	T	58667	58667	C -> T	SNP (transition)	V -> I	GTT -> ATT	Substitution	transcription initiation factor IIB	NP_987161.1	3.2E-413	958	126	0.992	125	0.592
MMP0234			241722	241722	(A)3 -> (A)2	Deletion (tandem repeat)			Frame Shift	hypothetical protein	NP_987354.1	3.1e-194	236	123	0.992	122	0.541
MMP1305		A	1291600	1291600	G -> A	SNP (transition)	A -> T	GCA -> ACA	Substitution	hypothetical protein	NP_988425.1	5.0E-433	364	132	0.992	131	0.611
MMP0680	upp	GG	669060	669061	AC -> GG	Substitution	V -> P	GTT -> CCT	Substitution	uracil phosphoribosyltransferase	NP_987800.1	1.0E-320	28	101 -> 104	0.99	100 -> 103	54.0% -> 55.3%
MMP0680	upp	A	669057	669057	T -> A	SNP (transversion)	Y -> F	TAT -> TTT	Substitution	uracil phosphoribosyltransferase	NP_987800.1	4e-295	32	93	0.989	92	0.533
MMP1051	surE		1043346	1043346	(G)3 -> (G)2	Deletion (tandem repeat)			Frame Shift	stationary phase survival protein SurE	NP_988171.1	3e-140	112	95	0.989	94	0.521
MMP0680	upp	CC	668409	668410	AT -> CC	Substitution	M -> G	ATG -> GGG	Substitution	uracil phosphoribosyltransferase	NP_987800.1	2.5e-304	679	93 -> 100	98.9% -> 99.0%	92 -> 99	53.5% -> 55.4%
MMP0145	hpt	TA	154850	154851	AC -> TA	Substitution	V -> Y	GTT -> TAT	Substitution	adenine phosphoribosyltransferase	NP_987265.1	4e-171	529	72 -> 73	0.986	71 -> 72	83.3% -> 84.5%
MMP1593		A	1542582	1542582	C -> A	SNP (transversion)	G -> V	GGA -> GTA	Substitution	hypothetical protein	NP_988713.1	2.5E-490	629	146	0.986	144	0.556
MMP0697	leuS	G	687745	687745	A -> G	SNP (transition)	I -> V	ATT -> GTT	Substitution	leucyl-tRNA synthetase	NP_987817.1	1.1E-371	1159	115	0.983	113	0.558
MMP1169		AT	1153737	1153736	+AT	Insertion			Frame Shift	SufBD protein	NP_988289.1	1.6E-383	1204	116 -> 118	98.3% -> 99.1%	115 -> 116	53.0% -> 53.4%
MMP0680	upp	GG	669063	669064	CC -> GG	Substitution	G -> P	GGA -> CCA	Substitution	uracil phosphoribosyltransferase	NP_987800.1	1.6E-312	25	100 -> 102	0.98	98 -> 100	56.1% -> 56.4%
MMP1013	carB	T	998380	998380	G -> T	SNP (transversion)	G -> C	GGT -> TGT	Substitution	carbamoyl-phosphate synthase large subunit	NP_988133.1	6.2E-319	268	99	0.98	97	0.577
MMP0680	upp	GGCGCGCCT	668399	668407	TAAATTGTG -> GGCGCGCCT	Substitution	HNL -> RRA	CAC,AAT,TTA -> AGG,CGC,GCC	Substitution	uracil phosphoribosyltransferase	NP_987800.1	6.3E-317	682	100 -> 106	98.0% -> 98.1%	98 -> 104	50.5% -> 52.5%
MMP0145	hpt	GCTCAT	154843	154848	TCCGTC -> GCTCAT	Substitution	DG -> MS	GAC,GGA -> ATG,AGC	Substitution	adenine phosphoribosyltransferase	NP_987265.1	3.1e-195	532	78 -> 91	97.4% -> 97.8%	76 -> 89	79.8% -> 82.9%
MMP0145	hpt	CGCAA	154832	154836	ATGTT -> CGCAA	Substitution	NI -> LR	AAC,ATT -> TTG,CGT	Substitution	adenine phosphoribosyltransferase	NP_987265.1	4e-303	544	113 -> 124	97.3% -> 97.6%	110 -> 121	72.9% -> 75.0%
MMP0145	hpt	A	154839	154839	C -> A	SNP (transversion)	V -> L	GTA -> TTA	Substitution	adenine phosphoribosyltransferase	NP_987265.1	7.7e-277	541	106	0.972	103	0.748
MMP0680	upp	A	668432	668432	G -> A	SNP (transition)		TTC -> TTT	None	uracil phosphoribosyltransferase	NP_987800.1	1e-96	657	31	0.968	30	0.533
MMP0680	upp	GAAGAAGAAGAGAGTAG	668412	668428	TGTGGGAGCATTGAAAC -> GAAGAAGAAGAGAGTAG	Substitution	VSMLPQ -> LLSSSS	GTT,TCA,ATG,CTC,CCA,CAA -> CTA,CTC,TCT,TCT,TCT,TCA	Substitution	uracil phosphoribosyltransferase	NP_987800.1	4e-174	661	52 -> 91	96.0% -> 98.3%	51 -> 88	53.9% -> 63.3%
MMP0680	upp	TTT	669053	669055	GGA -> TTT	Substitution	S -> K	TCC -> AAA	Substitution	uracil phosphoribosyltransferase	NP_987800.1	6.3e-224	34	73 -> 82	95.9% -> 96.3%	70 -> 79	53.3% -> 55.0%
MMP0145	hpt	TTC	154853	154855	ACT -> TTC	Substitution	EV -> EN	GAA,GTT -> GAG,AAT	Substitution	adenine phosphoribosyltransferase	NP_987265.1	2.5e-117	525	54 -> 67	95.2% -> 96.3%	52 -> 64	82.0% -> 88.7%
MMP0145	hpt	A	154860	154860	T -> A	SNP (transversion)	I -> F	ATT -> TTT	Substitution	adenine phosphoribosyltransferase	NP_987265.1	3.2e-61	520	34	0.941	32	0.969
MMP0680	upp	AAAATGGAACTGG	669066	669078	TCCCATCTTTCAT -> AAAATGGAACTGG	Substitution	DERWE -> ASSIL	GAT,GAA,AGA,TGG,GAA -> GCC,AGT,TCC,ATT,TTA	Substitution	uracil phosphoribosyltransferase	NP_987800.1	5.6E-322	11	106 -> 127	92.4% -> 93.7%	98 -> 119	50.4% -> 54.8%
MMP0680	upp	AC	669036	669037	TA -> AC	Substitution	Y -> V	TAT -> GTT	Substitution	uracil phosphoribosyltransferase	NP_987800.1	4.6e-60	52	24 -> 28	87.5% -> 89.3%	21 -> 25	52.4% -> 56.0%
MMP1181		G	1164910	1164910	A -> G	SNP (transition)	D -> G	GAT -> GGT	Substitution	iron transport system binding protein	NP_988301.1	2.2E-1990	593	939	0.856	804	0.617
MMP0145	hpt	TCCGTACG	155357	155364	GATTCTTC -> TCCGTACG	Substitution	EES -> RTE	GAA,GAA,TCA -> CGT,ACG,GAA	Substitution	adenine phosphoribosyltransferase	NP_987265.1	5.1e-10	16	11 -> 30	81.8% -> 93.3%	9 -> 28	77.8% -> 83.3%
MMP0680	upp	A	669032	669032	T -> A	SNP (transversion)	L -> F	TTA -> TTT	Substitution	uracil phosphoribosyltransferase	NP_987800.1	2e-20	57	10	0.8	8	0.5
MMP0680	upp	ACC	669029	669031	CAT -> ACC	Substitution	M -> G	ATG -> GGT	Substitution	uracil phosphoribosyltransferase	NP_987800.1	3.2e-18	58	8	0.75	6	50.0% -> 57.1%
MMP1177		AAT	1159557	1.159,559	GAA -> AAT	Substitution	E -> N	GAA -> AAT	Substitution	Iron transport system substrate-binding protein, C-term half	NP_988297.1	0	58	398	72.3% -> 74.8%	445	69.0% -> 69.3%
MMP0680	upp	A	669042	669042	G -> A	SNP (transition)	S -> L	TCA -> TTA	Substitution	uracil phosphoribosyltransferase	NP_987800.1	2.9e-143	47	47	0.681	32	0.533
MMP0680	upp	AAACTTGTTTGGG	668435	668447	CGGTTCTCCAAAA -> AAACTTGTTTGGG	Substitution	AFGEP -> APNKF	GCT,TTT,GGA,GAA,CCG -> GCC,CCA,AAC,AAG,TTT	Substitution	uracil phosphoribosyltransferase	NP_987800.1	6.3e-08	642	3 -> 24	66.7% -> 95.8%	2 -> 23	50.0% -> 100.0%
MMP0680	upp	A	669028	669028	C -> A	SNP (transversion)			Truncation	uracil phosphoribosyltransferase	NP_987800.1	6.1e-08	61	5	0.6	3	0.667
MMP0680	upp	TCAGAAT	669046	669050	CTTCA -> TCAGAAT	Insertion			Truncation	uracil phosphoribosyltransferase	NP_987800.1	3.6e-91	39	53 -> 62	55.6% -> 61.3%	30 -> 38	50.0% -> 51.8%
MMP0123	purT	AAA	130085	130087	CTT -> AAA	Substitution	AS -> ET	GCT,TCG -> GAA,ACG	Substitution	phosphoribosylglycinamide formyltransferase 2	NP_987243.1	4.5e-108	1016	186 -> 193	28.0% -> 30.2%	52 -> 58	55.8% -> 56.7%
Intergenic region		C	666651	666651	T -> C	SNP (transition)						5.6e-80		221	0.299	66	0.5
Intergenic region		A	1041448	1041448	T -> A	SNP (transversion)						1.2e-54		133	0.293	39	0.615
Intergenic region		A	1041447	1041447	C -> A	SNP (transversion)						3e-53		130	0.292	38	0.632
Intergenic region		T	666634	666634	C -> T	SNP (transition)						5.9e-73		219	0.279	61	0.541
Intergenic region		T	1041451	1041451	A -> T	SNP (transversion)						1e-58		137	0.277	38	0.605
MMP0680	upp	TTCAGAAT	669044	669050	ATCTTCA -> TTCAGAAT	Insertion			Truncation	uracil phosphoribosyltransferase	NP_987800.1	2e-56	39	52 -> 62	27.4% -> 32.7%	17	50.8% -> 52.4%
Intergenic region		CT	666655	666656	GA -> CT	Substitution						3.2e-82		223 -> 228	25.9% -> 27.4%	59 -> 61	50.8% -> 52.5%
MMP1581		A	1532189	1532189	T -> A	SNP (transversion)	F -> I	TTT -> ATT	Substitution	DNA helicase	NP_988701.1	4.4e-66	1291	202	0.257	52	0.5
Intergenic region		GTA	1041443	1041445	AAT -> GTA	Substitution						3.5e-52		132 -> 136	25.6% -> 26.5%	34 -> 36	60.0% -> 61.1%
MMP1457	ehaJ	AC	1422153	>1422153	G -> AC	Insertion			Frame Shift	energy conserving hydrogenase A integral membrane subunit	NP_988577.1	5.5e-95	460	161 -> 162	25.3% -> 25.5%	41	0.561
MMP0247		GACA	250695	>250695	T -> GACA	Insertion	K -> MS	AAA -> ATG,TCA	Insertion	ribosomal biogenesis protein	NP_987367.1	4.6e-96	263	169 -> 171	24.6% -> 24.9%	42	0.714
Intergenic region		A	1041467	1041466	+A	Insertion						4.1e-37		151	0.245	37	0.595
MMP0131		T	137607	137606	+T	Insertion			Frame Shift	L-tyrosine decarboxylase	NP_987251.1	6.1e-109	303	188	0.245	46	0.543
MMP1581		T	1532186	1532186	C -> T	SNP (transition)	L -> F	CTT -> TTT	Substitution	DNA helicase	NP_988701.1	1.1e-62	1288	208	0.24	50	0.5
MMP1581		T	1532184	1532184	C -> T	SNP (transition)	T -> I	ACA -> ATA	Substitution	DNA helicase	NP_988701.1	1.5e-62	1286	210	0.238	50	0.5
MMP0575	gatC	GCG	573753	573752	+GCG	Insertion	K -> NA	AAA -> AAC,GCA	Insertion	aspartyl/glutamyl-tRNA amidotransferase subunit C	NP_987695.1	4e-89	192	171	0.234	40	0.575
MMP0131		TTCA	137587	137590	AGGG -> TTCA	Substitution	RA -> FT	AGG,GCA -> TTC,ACA	Substitution	L-tyrosine decarboxylase	NP_987251.1	3.6e-91	283	167 -> 172	23.4% -> 25.7%	39 -> 44	56.4% -> 56.8%
MMP0247		T	250701	250701	G -> T	SNP (transversion)	A -> E	GCA -> GAA	Substitution	ribosomal biogenesis protein	NP_987367.1	6.3e-102	257	181	0.232	42	0.714
Intergenic region		AAT	1015687	1015689	TTC -> AAT	Substitution						4e-86		160 -> 161	23.0% -> 23.1%	37	0.568
MMP1457	ehaJ	A	1422158	1422157	+A	Insertion			Frame Shift	energy conserving hydrogenase A integral membrane subunit	NP_988577.1	1.3e-84	465	175	0.229	40	0.55
MMP0575	gatC	C	573757	573757	G -> C	SNP (transversion)	P -> A	CCT -> GCT	Substitution	aspartyl/glutamyl-tRNA amidotransferase subunit C	NP_987695.1	1.4e-96	187	177	0.226	40	0.575
MMP0575	gatC	T	573759	573759	G -> T	SNP (transversion)	A -> E	GCA -> GAA	Substitution	aspartyl/glutamyl-tRNA amidotransferase subunit C	NP_987695.1	1.7e-92	185	180	0.222	40	0.575
Intergenic region		TT	1015681	1015682	CG -> TT	Substitution						6.8e-89		166 -> 171	21.6% -> 22.3%	37	0.568
MMP0123	purT	C	130080	130080	T -> C	SNP (transition)		CAT -> CAC	None	phosphoribosylglycinamide formyltransferase 2	NP_987243.1	4.7e-73	1011	149	0.215	32	0.594
Intergenic region		T	666660	666660	C -> T	SNP (transition)						1.6e-65		213	0.211	45	0.533
MMP1105	sucC	GC	1096886	1096885	+GC	Insertion			Frame Shift	succinate-CoA ligase (ADP-forming), beta chain	NP_988225.1	5.8e-56	516	144	0.208	30	0.567
Intergenic region		TG	666630	666631	AA -> TG	Substitution						4.9e-42		187 -> 203	20.9% -> 21.7%	39 -> 44	53.3% -> 57.5%
MMP0247		AA	250704	250705	TT -> AA	Substitution	K -> L	AAA -> TTA	Substitution	ribosomal biogenesis protein	NP_987367.1	1.7e-75	253	154 -> 159	20.8% -> 21.4%	33	0.727
MMP1581		AC	1532165	1532166	GA -> AC	Substitution	E -> T	GAA -> ACA	Substitution	DNA helicase	NP_988701.1	1.9e-35	1267	188 -> 189	20.7% -> 21.2%	39 -> 40	52.5% -> 53.8%
Intergenic region		A	1041440	1041440	T -> A	SNP (transversion)						2.4e-48		136	0.206	28	0.607
MMP0834	mtbA	GT	829396	829397	AA -> GT	Substitution	F -> Y	TTT -> TAC	Substitution	uroporphyrinogen decarboxylase	NP_987954.1	1.5e-71	257	140 -> 146	20.5% -> 21.4%	30	56.3% -> 58.1%
MMP1105	sucC	T	1096892	1096892	C -> T	SNP (transition)		TTC -> TTT	None	succinate-CoA ligase (ADP-forming), beta chain	NP_988225.1	2.2e-64	522	148	0.203	30	0.567
MMP1394	aroD	T	1373150	1373150	C -> T	SNP (transition)	M -> I	ATG -> ATA	Substitution	3-dehydroquinate dehydratase	NP_988514.1	2.1e-79	480	204	0.201	41	0.537
MMP0145	hpt	A	154866	154866	C -> A	SNP (transversion)	V -> L	GTA -> TTA	Substitution	adenine phosphoribosyltransferase	NP_987265.1	4.4e-10	514	10	0.2	2	0.875
MMP1105	sucC	AT	1096870	1096871	TA -> AT	Substitution	L -> Y	TTA -> TAT	Substitution	succinate-CoA ligase (ADP-forming), beta chain	NP_988225.1	3e-64	500	132 -> 135	20.0% -> 20.5%	27	55.2% -> 55.6%
MMP0834	mtbA	TCT	829399	829401	AGC -> TCT	Substitution	A -> R	GCT -> AGA	Substitution	uroporphyrinogen decarboxylase	NP_987954.1	9.8e-71	253	147 -> 150	20.0% -> 20.4%	30	56.3% -> 58.1%
MMP1479		C	1439885	1439884	+C	Insertion			Frame Shift	hypothetical protein	NP_988599.1	7.3e-69	162	162	0.198	32	0.75
Intergenic region		C	666662	666662	T -> C	SNP (transition)						2.2e-54		210	0.195	41	0.512
MMP1105	sucC	G	1096888	1096888	C -> G	SNP (transversion)	A -> G	GCA -> GGA	Substitution	succinate-CoA ligase (ADP-forming), beta chain	NP_988225.1	7.1e-64	518	154	0.195	30	0.567
MMP1702	hom	A	1643193	1643193	T -> A	SNP (transversion)	Y -> N	TAT -> AAT	Substitution	homoserine dehydrogenase	NP_988822.1	2.6e-85	208	214	0.192	41	0.659
MMP1702	hom	C	1643191	1643191	A -> C	SNP (transversion)	N -> T	AAT -> ACT	Substitution	homoserine dehydrogenase	NP_988822.1	6e-94	206	220	0.191	42	0.643
MMP0131		T	137584	137584	A -> T	SNP (transversion)	M -> L	ATG -> TTG	Substitution	L-tyrosine decarboxylase	NP_987251.1	9.6e-69	280	168	0.19	32	0.594
MMP0131		C	137613	137613	T -> C	SNP (transition)		TCT -> TCC	None	L-tyrosine decarboxylase	NP_987251.1	4.5e-85	309	200	0.19	38	0.526
MMP0834	mtbA	G	829403	829403	T -> G	SNP (transversion)	Y -> S	TAC -> TCC	Substitution	uroporphyrinogen decarboxylase	NP_987954.1	1.7e-57	251	144	0.188	27	0.593
MMP1702	hom	T	1643188	1643188	C -> T	SNP (transition)	S -> L	TCA -> TTA	Substitution	homoserine dehydrogenase	NP_988822.1	3.2e-90	203	225	0.187	42	0.643
MMP0575	gatC	CA	573737	573738	TG -> CA	Substitution	S -> L	TCA -> TTG	Substitution	aspartyl/glutamyl-tRNA amidotransferase subunit C	NP_987695.1	1.5e-78	206	184 -> 185	18.5% -> 20.0%	34 -> 37	56.8% -> 61.8%
MMP0680	upp	TAA	669040	669042	GTG -> TAA	Substitution	SP -> FT	TCA,CCT -> TTT,ACT	Substitution	uracil phosphoribosyltransferase	NP_987800.1	4.9e-14	47	38 -> 47	18.4% -> 29.5%	7 -> 13	53.3% -> 71.4%
MMP1457	ehaJ	A	1422136	1422136	C -> A	SNP (transversion)	T -> K	ACA -> AAA	Substitution	energy conserving hydrogenase A integral membrane subunit	NP_988577.1	1e-48	443	132	0.182	24	0.542
MMP1457	ehaJ	TTT	1422162	1422164	ATA -> TTT	Substitution	I -> F	ATA -> TTT	Substitution	energy conserving hydrogenase A integral membrane subunit	NP_988577.1	4.2e-65	469	173 -> 180	17.9% -> 21.1%	31 -> 38	59.4% -> 60.5%
MMP0143		T	154071	154070	+T	Insertion			Frame Shift	hypothetical protein	NP_987263.1	1.1e-37	101	131	0.176	23	0.826
MMP0123	purT	TTT	130104	130103	+TTT	Insertion	T -> TL	ACA -> ACT,TTA	Insertion	phosphoribosylglycinamide formyltransferase 2	NP_987243.1	5.5e-61	1035	214	0.173	37	0.622
MMP0131		AT	137581	137582	GC -> AT	Substitution	A -> I	GCA -> ATA	Substitution	L-tyrosine decarboxylase	NP_987251.1	1.9e-59	277	153 -> 157	17.2% -> 17.6%	27	0.556
Intergenic region		G	1264675	1264675	A -> G	SNP (transition)						4.2e-89		240	0.171	41	0.585
Intergenic region		A	1264673	1264673	G -> A	SNP (transition)						4.1e-83		241	0.17	41	0.585
MMP1702	hom	C	1643171	1643171	A -> C	SNP (transversion)	E -> D	GAA -> GAC	Substitution	homoserine dehydrogenase	NP_988822.1	3.7e-71	186	207	0.169	35	0.629
Intergenic region		T	666627	666627	A -> T	SNP (transversion)						4.9e-18		167	0.168	28	0.536
MMP0213		G	221187	221187	T -> G	SNP (transversion)	N -> T	AAC -> ACC	Substitution	triphosphoribosyl-dephospho-CoA protein	NP_987333.1	1.5e-31	347	150	0.167	25	0.96
MMP0642		T	634730	634730	G -> T	SNP (transversion)	T -> K	ACG -> AAG	Substitution	hypothetical protein	NP_987762.1	4.1e-33	95	156	0.167	26	0.577
MMP0143		A	154068	154068	G -> A	SNP (transition)			Truncation	hypothetical protein	NP_987263.1	3.5e-47	103	140	0.164	23	0.826
MMP0642		T	634710	634710	A -> T	SNP (transversion)	F -> I	TTT -> ATT	Substitution	hypothetical protein	NP_987762.1	7.2e-32	115	159	0.164	26	0.577
MMP1181		T	1165214	1165214	A -> T	SNP (transversion)		TCA -> TCT	None	iron transport system binding protein	NP_988301.1	2e-07	897	140	0.164	23	1
MMP1581		ATA	1532160	1532162	GCG -> ATA	Substitution	SD -> NN	AGC,GAT -> AAT,AAT	Substitution	DNA helicase	NP_988701.1	5.3e-19	1262	173 -> 183	16.2% -> 21.3%	28 -> 39	53.8% -> 62.1%
MMP0131		C	137615	137615	A -> C	SNP (transversion)	K -> T	AAG -> ACG	Substitution	L-tyrosine decarboxylase	NP_987251.1	6.4e-66	311	181	0.16	29	0.552
MMP0945		C	932574	932574	T -> C	SNP (transition)	L -> S	TTA -> TCA	Substitution	glyceraldehyde-3-phosphate ferredoxin oxidoreductase	NP_988065.1	2.7e-45	1175	119	0.16	19	0.579
MMP0642		ATT	634712	634714	GAC -> ATT	Substitution	KS -> KI	AAG,TCA -> AAA,ATA	Substitution	hypothetical protein	NP_987762.1	2e-31	111	158 -> 162	16.0% -> 16.5%	26	55.6% -> 57.7%
MMP0642		T	634733	634733	C -> T	SNP (transition)	R -> K	AGA -> AAA	Substitution	hypothetical protein	NP_987762.1	2.7e-31	92	157	0.159	25	0.6
MMP0587	napA	G	583694	583694	C -> G	SNP (transversion)	E -> Q	GAA -> CAA	Substitution	sodium/hydrogen exchanger	NP_987707.1	1.4e-14	754	121	0.157	19	1
MMP1394	aroD	ACAG	1373158	1373161	TTAA -> ACAG	Substitution	LN -> LY	TTA,AAT -> CTG,TAT	Substitution	3-dehydroquinate dehydratase	NP_988514.1	2.6e-75	469	206 -> 210	15.7% -> 16.0%	33	51.5% -> 52.9%
MMP0815		T	810209	810209	A -> T	SNP (transversion)	I -> K	ATA -> AAA	Substitution	hypothetical protein	NP_987935.1	8.7e-51	779	141	0.156	22	0.636
MMP0834	mtbA	A	829375	829375	T -> A	SNP (transversion)	E -> D	GAA -> GAT	Substitution	uroporphyrinogen decarboxylase	NP_987954.1	4.1e-43	279	141	0.156	22	0.5
MMP1394	aroD	ATC	1373153	1373155	CAA -> ATC	Substitution	L -> D	TTG -> GAT	Substitution	3-dehydroquinate dehydratase	NP_988514.1	1.4e-76	475	203 -> 211	15.6% -> 16.3%	33	50.0% -> 52.9%
Intergenic region		A	666664	666664	T -> A	SNP (transversion)						1.4e-33		187	0.155	29	0.621
MMP0247		AAAG	250677	250680	CCCA -> AAAG	Substitution	LG -> PF	CTG,GGT -> CCT,TTT	Substitution	ribosomal biogenesis protein	NP_987367.1	1.7e-48	278	157 -> 182	15.3% -> 22.5%	24 -> 41	65.5% -> 70.7%
MMP0575	gatC	G	573762	573762	A -> G	SNP (transition)	V -> A	GTG -> GCG	Substitution	aspartyl/glutamyl-tRNA amidotransferase subunit C	NP_987695.1	9e-57	182	165	0.152	25	0.56
MMP1479			1439880	1439880	-T	Deletion			Frame Shift	hypothetical protein	NP_988599.1	1.8e-19	157	153	0.15	23	0.826
MMP0021		G	29848	29848	T -> G	SNP (transversion)	N -> K	AAT -> AAG	Substitution	hypothetical protein	NP_987141.1	7.4e-50	318	184	0.147	27	0.519
MMP0922		A	911165	911165	T -> A	SNP (transversion)	D -> E	GAT -> GAA	Substitution	phage infection protein	NP_988042.1	8.4e-48	108	150	0.147	22	0.682
MMP1479		AG	1439900	1439899	+AG	Insertion			Frame Shift	hypothetical protein	NP_988599.1	1e-39	177	151	0.146	22	0.773
MMP0945			932569	932570	-CA	Deletion			Frame Shift	glyceraldehyde-3-phosphate ferredoxin oxidoreductase	NP_988065.1	3.7e-18	1170	129 -> 131	14.5% -> 14.7%	19	0.579
MMP1479			1439902	1439902	(T)3 -> (T)2	Deletion (tandem repeat)			Truncation	hypothetical protein	NP_988599.1	1.2e-15	179	153	0.144	22	0.773
MMP0945		GC	932578	932579	AA -> GC	Substitution	KN -> KH	AAA,AAT -> AAG,CAT	Substitution	glyceraldehyde-3-phosphate ferredoxin oxidoreductase	NP_988065.1	1.4e-41	1179	121 -> 125	14.4% -> 14.9%	18	0.556
MMP0021		TT	29844	29845	AA -> TT	Substitution	E -> V	GAA -> GTT	Substitution	hypothetical protein	NP_987141.1	3.6e-54	314	189	0.143	27	0.519
MMP0945		A	932563	932563	T -> A	SNP (transversion)	D -> E	GAT -> GAA	Substitution	glyceraldehyde-3-phosphate ferredoxin oxidoreductase	NP_988065.1	1.4e-43	1164	133	0.143	19	0.579
MMP1048		T	1041197	1041197	G -> T	SNP (transversion)			Truncation	hypothetical protein	NP_988168.1	6.4e-50	151	147	0.143	21	0.619
MMP0642		A	634703	634703	T -> A	SNP (transversion)	K -> I	AAA -> ATA	Substitution	hypothetical protein	NP_987762.1	8.2e-24	122	156	0.141	22	0.591
MMP1048		T	1041203	1041202	+T	Insertion			Frame Shift	hypothetical protein	NP_988168.1	1e-35	157	149	0.141	21	0.619
Intergenic region		TA	1015691	1015692	AC -> TA	Substitution						1.9e-48		154 -> 156	14.1% -> 14.3%	22	68.2% -> 69.6%
MMP0254		A	255857	255857	C -> A	SNP (transversion)	F -> L	TTC -> TTA	Substitution	carbohydrate kinase	NP_987374.1	1.1e-35	21	136	0.14	19	0.526
MMP0027		A	42933	42933	T -> A	SNP (transversion)	I -> F	ATT -> TTT	Substitution	TrkA-N domain-containing protein	NP_987147.1	3.7e-15	256	108	0.139	15	0.933
MMP0945		C	932566	932566	G -> C	SNP (transversion)	E -> D	GAG -> GAC	Substitution	glyceraldehyde-3-phosphate ferredoxin oxidoreductase	NP_988065.1	3.9e-45	1167	137	0.139	19	0.579
MMP1447		A	1417818	1417818	T -> A	SNP (transversion)		ATT -> ATA	None	Cro repressor family protein	NP_988567.1	1.9e-16	393	115	0.139	16	0.875
MMP0143		CTAAT	154074	154078	TGATA -> CTAAT	Substitution	NIN -> KLD	AAT,ATC,AAT -> AAA,TTA,GAT	Substitution	hypothetical protein	NP_987263.1	3.9e-45	93	151 -> 165	13.9% -> 15.2%	23	79.2% -> 83.3%
MMP0021		A	29829	29829	C -> A	SNP (transversion)	A -> E	GCG -> GAG	Substitution	hypothetical protein	NP_987141.1	7.2e-51	299	195	0.138	27	0.519
MMP1702	hom	TT	1643196	1643197	CC -> TT	Substitution	P -> F	CCC -> TTC	Substitution	homoserine dehydrogenase	NP_988822.1	1.5e-58	211	197 -> 208	13.7% -> 16.3%	27 -> 34	73.5% -> 75.0%
Intergenic region		T	666625	666625	A -> T	SNP (transversion)						9.6e-10		162	0.136	22	0.591
MMP0575	gatC	AATTT	573731	573735	GACGA -> AATTT	Substitution	IV -> KI	ATC,GTC -> AAA,ATT	Substitution	aspartyl/glutamyl-tRNA amidotransferase subunit C	NP_987695.1	3e-46	209	160 -> 174	13.6% -> 15.7%	22 -> 27	59.3% -> 69.6%
MMP0922		CG	911161	911162	AT -> CG	Substitution	N -> T	AAT -> ACG	Substitution	phage infection protein	NP_988042.1	2.3e-50	104	162	0.136	22	65.2% -> 68.2%
MMP1649	modC	T	1591034	1591034	C -> T	SNP (transition)	S -> N	AGT -> AAT	Substitution	ABC transporter ATPase	NP_988769.1	1.3e-52	5	176	0.136	24	0.5
MMP0922		A	911138	911138	T -> A	SNP (transversion)	D -> E	GAT -> GAA	Substitution	phage infection protein	NP_988042.1	2.7e-43	81	163	0.135	22	0.682
MMP0922		G	911170	911170	A -> G	SNP (transition)	E -> G	GAA -> GGA	Substitution	phage infection protein	NP_988042.1	2.8e-43	113	156	0.135	21	0.667
MMP1181		A	1164932	1164932	T -> A	SNP (transversion)	N -> K	AAT -> AAA	Substitution	iron transport system binding protein	NP_988301.1	2.7e-10	615	111	0.135	15	1
MMP1105	sucC	AA	1096867	1096868	TT -> AA	Substitution	V -> E	GTT -> GAA	Substitution	succinate-CoA ligase (ADP-forming), beta chain	NP_988225.1	1e-37	497	126 -> 129	13.5% -> 17.1%	17 -> 22	61.1% -> 63.6%
MMP1649	modC	AACTGC	1591030	1591031	GA -> AACTGC	Insertion			Frame Shift	ABC transporter ATPase	NP_988769.1	9.8e-42	8	168 -> 178	13.5% -> 14.3%	24	0.5
MMP0254		T	255878	255878	A -> T	SNP (transversion)	L -> F	TTA -> TTT	Substitution	carbohydrate kinase	NP_987374.1	4.4e-30	42	142	0.134	19	0.579
MMP0834	mtbA	TTT	829383	829382	+TTT	Insertion	E -> EK	GAA -> GAA,AAA	Insertion	uroporphyrinogen decarboxylase	NP_987954.1	9.7e-34	272	149	0.134	20	0.55
Intergenic region		T	1041438	1041438	G -> T	SNP (transversion)						3.6e-31		128	0.133	17	0.706
MMP0815		GA	810202	810203	TG -> GA	Substitution	S -> F	TCA -> TTC	Substitution	hypothetical protein	NP_987935.1	3.1e-43	785	151 -> 158	13.3% -> 13.9%	21	0.619
Intergenic region		TT	1041472	1041473	GA -> TT	Substitution						2.8e-15		136 -> 142	13.2% -> 16.9%	18 -> 24	54.2% -> 57.9%
MMP1138	thiM	CAAA	1128394	1128395	GA -> CAAA	Insertion			Frame Shift	hydroxyethylthiazole kinase	NP_988258.1	7.7e-09	391	120 -> 121	13.2% -> 13.3%	16	0.75
MMP1457	ehaJ	T	1422132	1422132	G -> T	SNP (transversion)	V -> L	GTA -> TTA	Substitution	energy conserving hydrogenase A integral membrane subunit	NP_988577.1	8e-31	439	107	0.131	14	0.571
MMP0032		CT	49571	49570	+CT	Insertion			Frame Shift	transcription regulator ArsR	NP_987152.1	7.4e-39	340	192	0.13	25	0.6
MMP0254		G	255859	255859	A -> G	SNP (transition)	Q -> R	CAG -> CGG	Substitution	carbohydrate kinase	NP_987374.1	1.4e-30	23	138	0.13	18	0.556
MMP0123	purT	AC	130076	130077	TT -> AC	Substitution	I -> N	ATT -> AAC	Substitution	phosphoribosylglycinamide formyltransferase 2	NP_987243.1	3.7e-32	1007	150 -> 154	13.0% -> 15.3%	20 -> 23	57.1% -> 60.9%
MMP0137	dys	TT	143920	143921	AG -> TT	Substitution	S -> F	AGT -> TTT	Substitution	deoxyhypusine synthase	NP_987257.1	5.3e-13	526	193 -> 197	13.0% -> 14.2%	25 -> 28	52.0% -> 62.5%
MMP1457	ehaJ	GAA	1422138	1422139	CA -> GAA	Insertion			Frame Shift	energy conserving hydrogenase A integral membrane subunit	NP_988577.1	2.5e-25	445	138 -> 146	13.0% -> 13.8%	19	55.0% -> 57.9%
MMP1295		GAC	1280094	1280096	CTT -> GAC	Substitution	L -> D	CTT -> GAC	Substitution	glucose-6-phosphate isomerase	NP_988415.1	2.6e-27	229	132 -> 147	12.9% -> 13.6%	18 -> 19	68.4% -> 72.2%
MMP0943	taqD	G	930195	930195	T -> G	SNP (transversion)	K -> N	AAA -> AAC	Substitution	glycerol-3-phosphate cytidyltransferase	NP_988063.1	5.6e-08	84	86	0.128	11	0.909
MMP0344		A	340819	340819	T -> A	SNP (transversion)	K -> N	AAA -> AAT	Substitution	hypothetical protein	NP_987464.1	5.2e-35	654	158	0.127	20	0.6
MMP0815		C	810198	810198	A -> C	SNP (transversion)	Y -> D	TAT -> GAT	Substitution	hypothetical protein	NP_987935.1	3.8e-47	790	165	0.127	21	0.619
MMP0032		TT	49585	>49585	C -> TT	Insertion			Frame Shift	transcription regulator ArsR	NP_987152.1	1.5e-28	325	173 -> 181	12.7% -> 13.3%	23	0.609
MMP1295		G	1280092	1280092	T -> G	SNP (transversion)	I -> S	ATC -> AGC	Substitution	glucose-6-phosphate isomerase	NP_988415.1	2.8e-30	227	151	0.126	19	0.684
MMP1394	aroD	AA	1373178	1373179	TC -> AA	Substitution	E -> L	GAA -> TTA	Substitution	3-dehydroquinate dehydratase	NP_988514.1	2.3e-45	451	175 -> 184	12.6% -> 14.7%	22 -> 27	55.6% -> 63.6%
MMP1048		GGC	1041192	1041194	TAA -> GGC	Substitution	IK -> RQ	ATA,AAA -> AGG,CAA	Substitution	hypothetical protein	NP_988168.1	1e-33	146	132 -> 137	12.6% -> 13.1%	17 -> 18	61.1% -> 64.7%
MMP1242	nadA	T	1227925	1227925	A -> T	SNP (transversion)	F -> I	TTC -> ATC	Substitution	quinolinate synthetase	NP_988362.1	3e-14	178	105	0.124	13	1
MMP0247		GA	250707	250708	CC -> GA	Substitution	G -> S	GGA -> TCA	Substitution	ribosomal biogenesis protein	NP_987367.1	1.6e-37	250	145 -> 154	12.4% -> 15.6%	18 -> 24	77.8% -> 79.2%
MMP1295			1280079	1280080	-AA	Deletion			Frame Shift	glucose-6-phosphate isomerase	NP_988415.1	1.3e-08	214	152 -> 153	12.4% -> 12.5%	19	0.684
Intergenic region		G	666623	666623	T -> G	SNP (transversion)						1.3e-07		163	0.123	20	0.55
MMP0187	thiC	G	195379	195379	T -> G	SNP (transversion)	K -> N	AAA -> AAC	Substitution	thiamine biosynthesis protein ThiC	NP_987307.1	4.6e-17	1131	154	0.123	19	0.947
MMP0254		A	255854	255854	C -> A	SNP (transversion)			Truncation	carbohydrate kinase	NP_987374.1	1.6e-28	18	130	0.123	16	0.5
MMP0815		C	810207	810206	+C	Insertion			Frame Shift	hypothetical protein	NP_987935.1	3.8e-29	782	138	0.123	17	0.765
MMP0987	ksgA	A	974198	974198	C -> A	SNP (transversion)	C -> F	TGT -> TTT	Substitution	dimethyladenosine transferase	NP_988107.1	4e-26	29	114	0.123	14	0.5
MMP0137	dys	TATT	143890	143893	AAAA -> TATT	Substitution			Truncation	deoxyhypusine synthase	NP_987257.1	4.9e-09	496	138 -> 149	12.3% -> 20.1%	17 -> 30	62.5% -> 64.7%
MMP0247		A	250674	250674	G -> A	SNP (transition)	S -> L	TCA -> TTA	Substitution	ribosomal biogenesis protein	NP_987367.1	3.5e-34	284	148	0.122	18	0.611
MMP0851		T	842618	842618	A -> T	SNP (transversion)	N -> K	AAT -> AAA	Substitution	hypothetical protein	NP_987971.1	1.7e-15	621	184	0.12	22	0.955
MMP0987	ksgA	ATTAAT	974200	974205	CTGGCC -> ATTAAT	Substitution	GQ -> IN	GGC,CAG -> ATT,AAT	Substitution	dimethyladenosine transferase	NP_988107.1	2.9e-25	22	113 -> 117	12.0% -> 12.4%	14	50.0% -> 56.3%
MMP0765		T	755070	755070	A -> T	SNP (transversion)	F -> Y	TTT -> TAT	Substitution	hypothetical protein	NP_987885.1	6.9e-34	440	160	0.119	19	0.632
MMP0987	ksgA	G	974207	974207	A -> G	SNP (transition)	L -> S	TTA -> TCA	Substitution	dimethyladenosine transferase	NP_988107.1	1.9e-27	20	118	0.119	14	0.5
MMP1138	thiM	A	1128379	1128379	G -> A	SNP (transition)	A -> T	GCT -> ACT	Substitution	hydroxyethylthiazole kinase	NP_988258.1	6.4e-14	376	134	0.119	16	0.75
MMP1105	sucC	GA	1096897	1096898	AC -> GA	Substitution	N -> R	AAC -> AGA	Substitution	succinate-CoA ligase (ADP-forming), beta chain	NP_988225.1	2.1e-28	527	143 -> 145	11.9% -> 13.8%	17 -> 20	52.9% -> 60.0%
MMP0922			911143	911145	-ATT	Deletion	DF -> V	GAT,TTT -> GTT	Deletion	phage infection protein	NP_988042.1	2e-16	86	178 -> 185	11.9% -> 12.4%	22	0.682
Intergenic region		G	1639349	1639349	T -> G	SNP (transversion)						2.2e-09		93	0.118	11	1
MMP0987	ksgA	G	974196	974196	A -> G	SNP (transition)	F -> L	TTT -> CTT	Substitution	dimethyladenosine transferase	NP_988107.1	1.1e-23	31	119	0.118	14	0.5
MMP0254		AA	255874	255875	TT -> AA	Substitution	I -> K	ATT -> AAA	Substitution	carbohydrate kinase	NP_987374.1	1.4e-28	38	149 -> 153	11.8% -> 12.1%	18	0.556
MMP1010		GG	995090	995091	TT -> GG	Substitution	EN -> DH	GAA,AAT -> GAC,CAT	Substitution	RluA family pseudouridine synthase	NP_988130.1	3.1e-35	126	152 -> 154	11.7% -> 11.8%	18	0.556
MMP0032		CGC	49589	49591	AGA -> CGC	Substitution	S -> A	TCT -> GCG	Substitution	transcription regulator ArsR	NP_987152.1	1e-44	319	185 -> 192	11.5% -> 12.4%	22 -> 23	59.1% -> 60.9%
MMP0143		CT	154062	154063	TC -> CT	Substitution	MR -> IG	ATG,AGA -> ATA,GGA	Substitution	hypothetical protein	NP_987263.1	4.8e-29	108	131 -> 133	11.5% -> 12.0%	15 -> 16	66.7% -> 75.0%
MMP1059		A	1050839	1050839	T -> A	SNP (transversion)	I -> K	ATA -> AAA	Substitution	hypothetical protein	NP_988179.1	4.6e-10	746	95	0.116	11	0.909
Intergenic region		GGG	1264676	1264675	+GGG	Insertion						4.4e-35		236	0.114	27	0.593
MMP1010		A	995085	995085	C -> A	SNP (transversion)	K -> N	AAG -> AAT	Substitution	RluA family pseudouridine synthase	NP_988130.1	8e-39	132	166	0.114	19	0.526
MMP0122		AT	128154	128155	TA -> AT	Substitution	II -> IF	ATT,ATT -> ATA,TTT	Substitution	hypothetical protein	NP_987242.1	6e-14	735	160	0.113	18	78.9% -> 83.3%
MMP0587	napA	GTG	583689	583691	TTC -> GTG	Substitution	E -> H	GAA -> CAC	Substitution	sodium/hydrogen exchanger	NP_987707.1	4.1e-17	757	128 -> 133	11.3% -> 11.7%	15	1
Intergenic region		AC	1264657	1264658	TA -> AC	Substitution						9.5e-47		232 -> 236	11.2% -> 11.4%	26 -> 27	57.7% -> 59.3%
Intergenic region		T	842593	842593	A -> T	SNP (transversion)						2.4e-15		205	0.112	23	0.87
Intergenic region		G	1264681	1264681	A -> G	SNP (transition)						4.1e-54		242	0.112	27	0.593
MMP0122		A	128149	128149	G -> A	SNP (transition)		ATC -> ATT	None	hypothetical protein	NP_987242.1	1.9e-14	741	161	0.112	18	0.833
MMP0945		T	932583	932583	C -> T	SNP (transition)	S -> L	TCA -> TTA	Substitution	glyceraldehyde-3-phosphate ferredoxin oxidoreductase	NP_988065.1	4.4e-30	1184	125	0.112	14	0.643
MMP1105	sucC	CG	1096864	1096865	AT -> CG	Substitution	D -> A	GAT -> GCG	Substitution	succinate-CoA ligase (ADP-forming), beta chain	NP_988225.1	9.2e-28	494	116 -> 117	11.1% -> 11.2%	13	57.1% -> 64.3%
MMP1649	modC	TA	1591014	1591015	AG -> TA	Substitution	NL -> NM	AAC,TTG -> AAT,ATG	Substitution	ABC transporter ATPase	NP_988769.1	3.4e-28	24	127 -> 142	11.0% -> 16.2%	14 -> 23	52.2% -> 60.0%
MMP0032		A	49566	49566	T -> A	SNP (transversion)	Y -> F	TAT -> TTT	Substitution	transcription regulator ArsR	NP_987152.1	1.6e-38	344	173	0.11	19	0.526
MMP1010		T	995079	995079	A -> T	SNP (transversion)	F -> L	TTT -> TTA	Substitution	RluA family pseudouridine synthase	NP_988130.1	2.7e-36	138	164	0.11	18	0.556
MMP0575	gatC	CC	573765	573766	TT -> CC	Substitution	N -> G	AAT -> GGT	Substitution	aspartyl/glutamyl-tRNA amidotransferase subunit C	NP_987695.1	4.6e-34	178	156	0.109	17	0.588
MMP1479		CGC	1439874	1439876	AAT -> CGC	Substitution	N -> R	AAT -> CGC	Substitution	hypothetical protein	NP_988599.1	8.9e-32	151	137 -> 142	10.9% -> 15.5%	15 -> 22	76.5% -> 81.8%
MMP0137	dys	CCA	143923	143925	GCG -> CCA	Substitution	A -> P	GCG -> CCA	Substitution	deoxyhypusine synthase	NP_987257.1	2.3e-11	529	184 -> 186	10.9% -> 11.8%	20 -> 22	54.5% -> 60.0%
Intergenic region		AT	666667	666668	TA -> AT	Substitution						9.6e-17		162 -> 166	10.8% -> 11.7%	18 -> 19	66.7% -> 68.4%
Intergenic region		A	904917	904917	T -> A	SNP (transversion)						1.8e-29		149	0.107	16	0.688
Intergenic region			1015663	1015663	-T	Deletion						6.3e-13		150	0.107	16	0.688
MMP1138	thiM	A	1128401	1128401	C -> A	SNP (transversion)	A -> E	GCA -> GAA	Substitution	hydroxyethylthiazole kinase	NP_988258.1	1.4e-14	398	112	0.107	12	0.833
Intergenic region		T	530004	530004	A -> T	SNP (transversion)						1.3e-32		160	0.106	17	0.588
MMP0021		T	29857	29857	A -> T	SNP (transversion)		ATA -> ATT	None	hypothetical protein	NP_987141.1	1.8e-25	327	161	0.106	17	0.588
MMP0851		T	842611	842611	A -> T	SNP (transversion)			Extension	hypothetical protein	NP_987971.1	9.7e-18	628	207	0.106	22	0.909
MMP0851		T	842614	842614	C -> T	SNP (transition)	E -> K	GAA -> AAA	Substitution	hypothetical protein	NP_987971.1	1.4e-15	625	199	0.106	21	0.952
MMP0123	purT	CTCC	130111	130114	AGAT -> CTCC	Substitution	RL -> LL	AGA,TTA -> CTC,CTA	Substitution	phosphoribosylglycinamide formyltransferase 2	NP_987243.1	2e-42	1042	199 -> 207	10.6% -> 15.0%	21 -> 31	67.7% -> 73.1%
MMP0254		T	255880	255880	A -> T	SNP (transversion)	K -> I	AAA -> ATA	Substitution	carbohydrate kinase	NP_987374.1	5.9e-22	44	152	0.105	16	0.5
MMP1295		A	1280069	1280069	G -> A	SNP (transition)		GAG -> GAA	None	glucose-6-phosphate isomerase	NP_988415.1	3.8e-25	204	171	0.105	18	0.722
MMP1581		TTAC	1532194	1532197	AAGA -> TTAC	Substitution	ER -> DY	GAA,AGA -> GAT,TAC	Substitution	DNA helicase	NP_988701.1	2.1e-31	1296	162 -> 171	10.5% -> 21.6%	18 -> 37	55.3% -> 66.7%
Intergenic region		C	530006	530006	G -> C	SNP (transversion)						4.5e-36		173	0.104	18	0.611
Intergenic region		G	1264684	1264684	T -> G	SNP (transversion)						1.1e-45		221	0.104	23	0.565
MMP0815		TA	810213	810214	CT -> TA	Substitution	GV -> GI	GGA,GTT -> GGT,ATT	Substitution	hypothetical protein	NP_987935.1	2.6e-26	774	125 -> 133	10.4% -> 12.8%	13 -> 17	77.8% -> 84.6%
Intergenic region		T	530009	530009	A -> T	SNP (transversion)						1.4e-38		174	0.103	18	0.556
Intergenic region		G	904913	904913	A -> G	SNP (transition)						2e-36		155	0.103	16	0.688
MMP0414	thrS	C	415783	415783	T -> C	SNP (transition)		GAA -> GAG	None	threonyl-tRNA synthetase	NP_987534.1	1.5e-31	177	156	0.103	16	0.563
MMP1138	thiM	A	1128403	1128403	G -> A	SNP (transition)	D -> N	GAT -> AAT	Substitution	hydroxyethylthiazole kinase	NP_988258.1	1.2e-13	400	116	0.103	12	0.833
Intergenic region		CTTG	904921	>904922	AC -> CTTG	Insertion						3.2e-25		149 -> 155	10.3% -> 10.7%	16	0.688
MMP0344		AC	340822	340823	TG -> AC	Substitution	P -> R	CCA -> CGT	Substitution	hypothetical protein	NP_987464.1	5.8e-33	650	151 -> 156	10.3% -> 10.6%	16	61.1% -> 68.8%
Intergenic region		G	904937	904937	T -> G	SNP (transversion)						4e-24		118	0.102	12	0.583
Intergenic region		A	1497386	1497386	T -> A	SNP (transversion)						2.3e-21		226	0.102	23	0.826
MMP0069		C	80901	80901	T -> C	SNP (transition)	S -> P	TCG -> CCG	Substitution	methylated-DNA--protein-cysteine methyltransferase	NP_987189.1	1.4e-07	253	108	0.102	11	1
MMP0587	napA	G	583691	583691	C -> G	SNP (transversion)	E -> Q	GAA -> CAA	Substitution	sodium/hydrogen exchanger	NP_987707.1	8.4e-23	757	128	0.102	13	1
MMP0851		T	842626	842626	A -> T	SNP (transversion)	F -> I	TTC -> ATC	Substitution	hypothetical protein	NP_987971.1	8.3e-14	613	147	0.102	15	0.933
MMP0945		T	932548	932548	A -> T	SNP (transversion)		TCA -> TCT	None	glyceraldehyde-3-phosphate ferredoxin oxidoreductase	NP_988065.1	6.9e-21	1149	128	0.102	13	0.538
MMP1702	hom	T	1643204	1643204	A -> T	SNP (transversion)	K -> N	AAA -> AAT	Substitution	homoserine dehydrogenase	NP_988822.1	3.3e-31	219	176	0.102	18	0.611
MMP1176		G	1159544	1159544	T -> G	SNP (transition)	L -> R	CTC -> CGC	Substitution	iron transport system binding protein, N-terminal	NP_988296.1	3.2e-11	554	110	0.1	25	0.82
MMP0815		AT	810181	810182	TG -> AT	Substitution	T -> N	ACA -> AAT	Substitution	hypothetical protein	NP_987935.1	2.1e-28	806	144 -> 147	10.2% -> 10.4%	15	0.6
MMP0122		GTA	128143	128145	ATC -> GTA	Substitution	D -> Y	GAT -> TAC	Substitution	hypothetical protein	NP_987242.1	1.4e-13	745	174 -> 176	10.2% -> 10.3%	18	0.833
MMP1138	thiM	GA	1128376	1128377	AC -> GA	Substitution	T -> D	ACT -> GAT	Substitution	hydroxyethylthiazole kinase	NP_988258.1	6.9e-10	373	137 -> 139	10.1% -> 10.2%	14	0.714
MMP1177		G	1159544	1159544	T -> G	SNP (transition)		GCT -> GCG	None	iron transport system binding protein, N-terminal	NP_988297.1	3.2e-11	45	110	0.1	25	0.82
MMP1650		AG	1591041	1591042	TT -> AG	Substitution	K -> T	AAA -> ACT	Substitution	NifC-like ABC-type transporter	NP_988770.1	9.2e-30	776	168 -> 170	10.0% -> 10.1%	17	55.6% -> 58.8%
MMP0642		AA	634735	634736	TT -> AA	Substitution	K -> I	AAA -> ATT	Substitution	hypothetical protein	NP_987762.1	7.1e-22	89	141 -> 142	9.9% -> 12.0%	14 -> 17	0.667
MMP1048		AGTTG	1041219	1041223	GACTT -> AGTTG	Substitution	RL -> QL	CGA,CTT -> CAG,TTG	Substitution	hypothetical protein	NP_988168.1	1.4e-25	173	119 -> 136	9.2% -> 13.1%	11 -> 17	75.0% -> 77.8%
MMP1702	hom	ACC	1643165	1643167	TAA -> ACC	Substitution	VK -> VP	GTT,AAA -> GTA,CCA	Substitution	homoserine dehydrogenase	NP_988822.1	8.5e-31	180	178 -> 190	8.9% -> 10.7%	17 -> 19	55.6% -> 60.0%
MMP0680	upp	TTA	669044	669046	ATC -> TTA	Substitution			Truncation	uracil phosphoribosyltransferase	NP_987800.1	5.8e-13	43	52 -> 54	7.7% -> 11.1%	4 -> 6	52.4% -> 66.7%
Supplementary File 3
SNPs of resequenced Methanococcus mariapaludis S2-B (parental strain of neomycin resistant mutant Neo1, Neo2, Neo3, Neo4 and chloroform mutant Chl1, Chl2, Chl3, Chl4 ) mapped back to Mm S2 reference genome with at least 0.1 variant frequency
Locus_Tag	Gene	Name	Minimum	Maximum	Change	Polymorphisms	Amino acid change	Codon change	Protein effect	Product	Protein_ID	Variant P-Value (Approximate)	CDS Position	Coverage	Variant Frequency	Variant Raw Frequency	Strand_Bias
Intergenic region			884178	884180	-ACC	Deletion						1e-54		54	1	54	0.537
MMP0882	purM	ATTTGG	876155	876160	GGAACA -> ATTTGG	Substitution	GT -> IW	GGA,ACA -> ATT,TGG	Substitution	AIR synthase-like protein domain-containing protein	NP_988002.1	3.2E-338	694	135 -> 152	1	135 -> 152	0.533
MMP0227	nrdD	C	235465	235465	T -> C	SNP (transition)	D -> G	GAT -> GGT	Substitution	anaerobic ribonucleoside-triphosphate reductase	NP_987347.1	6.3E-2582	1157	718	0.999	717	0.509
MMP1274		A	1259044	1259044	G -> A	SNP (transition)	R -> W	CGG -> TGG	Substitution	AMP-dependent synthetase and ligase	NP_988394.1	5.0E-3364	772	910	0.999	909	0.536
MMP1445	guaA	G	1416320	1416320	T -> G	SNP (transversion)		GGT -> GGG	None	GMP synthase subunit A	NP_988565.1	1.0E-3192	261	913	0.999	912	0.537
MMP1714		C	1651483	1651483	T -> C	SNP (transition)	M -> V	ATG -> GTG	Substitution	roadblock/LC7 family protein	NP_988834.1	1.6E-2477	202	689	0.999	688	0.539
MMP0253	acd	T	255618	255618	C -> T	SNP (transition)	G -> E	GGA -> GAA	Substitution	CoA-binding domain-containing protein	NP_987373.1	2.5E-2324	77	629	0.998	628	0.572
MMP0383	slp	A	382699	382699	G -> A	SNP (transition)	A -> T	GCA -> ACA	Substitution	S-layer protein	NP_987503.1	1.0E-3922	919	1062	0.998	1060	0.51
MMP0394	hemD	T	392113	392113	C -> T	SNP (transition)	D -> N	GAT -> AAT	Substitution	uroporphyrinogen III synthase	NP_987514.1	2.5E-1984	457	523	0.998	522	0.515
MMP0419			420555	420555	-A	Deletion			Frame Shift	sodium:neurotransmitter symporter	NP_987539.1	4.9E-800	90	502	0.998	501	0.513
MMP0697	leuS	G	687745	687745	A -> G	SNP (transition)	I -> V	ATT -> GTT	Substitution	leucyl-tRNA synthetase	NP_987817.1	1.3E-1728	1159	468	0.998	467	0.516
MMP1176		G	1159489	1159489	A -> G	SNP (transition)	N -> D	AAT -> GAT	Substitution	iron transport system substrate-binding protein,N-term half	NP_988296.1	1.0E-1302	499	421	0.998	420	0.569
MMP1176		A	1159499	1159499	G -> A	SNP (transition)	G -> D	GGT -> GAT	Substitution	iron transport system substrate-binding protein,N-term half	NP_988296.1	1.0E-1302	509	435	0.998	434	0.571
MMP1176		T	1159518	1159518	A -> T	SNP (transversion)		GGA -> GGT	None	iron transport system substrate-binding protein,N-term half	NP_988296.1	1.0E-1680	528	526	0.998	525	0.554
MMP1177		T	1159518	1159518	A -> T	SNP (transversion)			Truncation	iron transport system substrate-binding protein,C-term half	NP_988297.1	1.0E-1680	19	526	0.998	525	0.554
MMP1466	ehaS	G	1428254	1428254	A -> G	SNP (transition)	D -> G	GAC -> GGC	Substitution	CBS domain-containing signal transduction protein	NP_988586.1	3.2E-1628	575	466	0.998	465	0.533
MMP1477	cbiA		1438689	1438689	-G	Deletion			Frame Shift	cobyrinic acid a,c-diamide synthase	NP_988597.1	2.5E-718	326	401	0.998	400	0.512
MMP1478	cbiA		1438689	1438689	-G	Deletion			Frame Shift	cobyrinic acid a,c-diamide synthase:cobyrinic acid a,c-diamide synthase CbiA	NP_988598.1	2.5E-718	31	401	0.998	400	0.512
MMP1504	porB	T	1463682	1463682	C -> T	SNP (transition)	E -> K	GAA -> AAA	Substitution	pyruvate ferredoxin oxidoreductase subunit beta	NP_988624.1	1.0E-3006	712	837	0.998	835	0.528
MMP1176		G	1159068	1159068	T -> G	SNP (transversion)		ACT -> ACG	None	iron transport system substrate-binding protein,N-term half	NP_988296.1	1.0E-810	78	301	0.997	300	0.57
MMP1176		C	1159072	1159072	G -> C	SNP (transversion)	E -> Q	GAA -> CAA	Substitution	iron transport system substrate-binding protein,N-term half	NP_988296.1	1.0E-806	82	311	0.997	310	0.568
MMP1176		C	1159118	1159118	T -> C	SNP (transition)	V -> A	GTT -> GCT	Substitution	iron transport system substrate-binding protein,N-term half	NP_988296.1	1.0E-780	128	326	0.997	325	0.563
MMP1176		GAA	1159141	1159143	ACG -> GAA	Substitution	T -> E	ACG -> GAA	Substitution	iron transport system substrate-binding protein,N-term half	NP_988296.1	6.3E-723	151	315 -> 317	0.997	314 -> 316	56.3% -> 56.4%
MMP1176		G	1159147	1159147	A -> G	SNP (transition)	I -> V	ATT -> GTT	Substitution	iron transport system substrate-binding protein,N-term half	NP_988296.1	5.0E-716	157	312	0.997	311	0.563
MMP1176		G	1159150	1159150	C -> G	SNP (transversion)	Q -> E	CAA -> GAA	Substitution	iron transport system substrate-binding protein,N-term half	NP_988296.1	5.0E-716	160	312	0.997	311	0.563
MMP1176		A	1159154	1159154	G -> A	SNP (transition)	R -> K	AGA -> AAA	Substitution	iron transport system substrate-binding protein,N-term half	NP_988296.1	5.0E-716	164	312	0.997	311	0.563
MMP1176		T	1159158	1159158	C -> T	SNP (transition)		ATC -> ATT	None	iron transport system substrate-binding protein,N-term half	NP_988296.1	2.0E-711	168	310	0.997	309	0.563
MMP1176		G	1159167	1159167	T -> G	SNP (transversion)		TCT -> TCG	None	iron transport system substrate-binding protein,N-term half	NP_988296.1	3.2E-641	177	306	0.997	305	0.561
MMP1176		A	1159182	1159182	T -> A	SNP (transversion)		CTT -> CTA	None	iron transport system substrate-binding protein,N-term half	NP_988296.1	1.6E-626	192	299	0.997	298	0.557
MMP1176		AT	1159463	1159464	GA -> AT	Substitution	G -> D	GGA -> GAT	Substitution	iron transport system substrate-binding protein,N-term half	NP_988296.1	1.0E-1092	473	365	0.997	364	0.582
MMP1177		AAT	1159557	1159559	GAA -> AAT	Substitution	E -> N	GAA -> AAT	Substitution	iron transport system substrate-binding protein,C-term half	NP_988297.1	1.0E-2149	58	616 -> 620	0.997	614 -> 618	0.562
MMP1180		G	1163255	1163255	T -> G	SNP (transversion)	M -> R	ATG -> AGG	Substitution	hypothetical protein	NP_988300.1	2.6E-3883	887	1113	0.997	1110	0.551
MMP1707	aIF2_alpha	C	1646972	1646972	T -> C	SNP (transition)	D -> G	GAT -> GGT	Substitution	translation initiation factor IF-2 subunit alpha	NP_988827.1	2.4E-3116	227	870	0.997	867	0.595
MMP1176		AATA	1159417	1159420	GAAC -> AATA	Substitution	EL -> NI	GAA,CTT -> AAT,ATT	Substitution	iron transport system substrate-binding protein,N-term half	NP_988296.1	2.5E-748	427	268 -> 286	99.6% -> 99.7%	267 -> 285	54.6% -> 55.1%
Intergenic region			1495465	1495465	(A)8 -> (A)7	Deletion (tandem repeat)						1.1E-1379		821	0.996	818	0.537
MMP0891		G	884264	884264	A -> G	SNP (transition)	D -> G	GAT -> GGT	Substitution	exonuclease	NP_988011.1	3.2E-608	17	226	0.996	225	0.52
MMP0891		GT	884266	884267	AC -> GT	Substitution	T -> V	ACT -> GTT	Substitution	exonuclease	NP_988011.1	3.2E-608	19	226 -> 232	0.996	225 -> 231	50.6% -> 52.0%
MMP0891		T	884273	884273	C -> T	SNP (transition)	T -> I	ACA -> ATA	Substitution	exonuclease	NP_988011.1	1.6E-659	26	245	0.996	244	0.512
MMP0891		A	884277	884277	G -> A	SNP (transition)		ACG -> ACA	None	exonuclease	NP_988011.1	6.3E-684	30	245	0.996	244	0.508
MMP1176		T	1159044	1159044	C -> T	SNP (transition)		AGC -> AGT	None	iron transport system substrate-binding protein,N-term half	NP_988296.1	1.6E-862	54	279	0.996	278	0.576
MMP1176		T	1159191	1159191	A -> T	SNP (transversion)		GTA -> GTT	None	iron transport system substrate-binding protein,N-term half	NP_988296.1	2.0E-582	201	278	0.996	277	0.56
MMP1176		C	1159198	1159198	G -> C	SNP (transversion)	V -> L	GTT -> CTT	Substitution	iron transport system substrate-binding protein,N-term half	NP_988296.1	2.5E-579	208	264	0.996	263	0.555
MMP1176		G	1159203	1159203	A -> G	SNP (transition)		CAA -> CAG	None	iron transport system substrate-binding protein,N-term half	NP_988296.1	4.0E-534	213	255	0.996	254	0.555
MMP1177		AC	1159503	1159504	TT -> AC	Substitution	F -> T	TTT -> ACT	Substitution	iron transport system substrate-binding protein,C-term half	NP_988297.1	6.3E-1464	4	473 -> 479	0.996	471 -> 477	56.2% -> 56.4%
MMP1177		A	1159527	1159527	C -> A	SNP (transversion)	Q -> K	CAA -> AAA	Substitution	iron transport system substrate-binding protein,C-term half	NP_988297.1	2.2E-1838	28	559	0.996	557	0.551
MMP1559	mcrA	T	1513586	1513586	C -> T	SNP (transition)	T -> I	ACA -> ATA	Substitution	methyl-coenzyme M reductase I subunit alpha	NP_988679.1	8.9E-4265	623	1191	0.996	1186	0.531
Intergenic region		TA	454886	454887	AC -> TA	Substitution						4.0E-748		203	0.995	202	0.535
Intergenic region		AAA	884240	884242	TGT -> AAA	Substitution						2.5E-497		192	0.995	191	53.9% -> 54.2%
MMP0882	purM	ACCCAGG	876129	876135	CATATCC -> ACCCAGG	Substitution	PYP -> HPG	CCA,TAT,CCA -> CAC,CCA,GGA	Substitution	AIR synthase-like protein domain-containing protein	NP_988002.1	3.2E-488	668	189 -> 198	0.995	188 -> 197	56.3% -> 56.9%
MMP0891		AAA	884251	884253	TAT -> AAA	Substitution	Y -> K	TAT -> AAA	Substitution	exonuclease	NP_988011.1	6.3E-539	4	207 -> 208	0.995	206 -> 207	52.2% -> 52.7%
MMP1023		C	1012823	1012823	T -> C	SNP (transition)	I -> M	ATA -> ATG	Substitution	TetR family transcriptional regulator	NP_988143.1	1.6E-755	21	205	0.995	204	0.588
MMP1169		AT	1153737	1153736	+AT	Insertion			Frame Shift	SufBD protein	NP_988289.1	2.5E-677	1204	200	0.995	199	0.638
MMP1176		G	1159221	1159221	T -> G	SNP (transversion)		GTT -> GTG	None	iron transport system substrate-binding protein,N-term half	NP_988296.1	2.2E-434	231	219	0.995	218	0.55
MMP1176		AT	1159467	1159468	TG -> AT	Substitution	DV -> EF	GAT,GTT -> GAA,TTT	Substitution	iron transport system substrate-binding protein,N-term half	NP_988296.1	2.4E-1080	477	375	0.995	373	57.9% -> 58.0%
MMP1176		GAA	1159471	1159473	AAT -> GAA	Substitution	N -> E	AAT -> GAA	Substitution	iron transport system substrate-binding protein,N-term half	NP_988296.1	9.5E-1118	481	375 -> 387	0.995	373 -> 385	57.8% -> 58.2%
MMP1176		TA	1159526	1159527	CC -> TA	Substitution	S -> L	TCC -> TTA	Substitution	iron transport system substrate-binding protein,N-term half	NP_988296.1	5.1E-1773	536	556 -> 559	0.995	553 -> 556	55.1% -> 55.2%
MMP1176		C	1159530	1159529	+C	Insertion			Frame Shift	iron transport system substrate-binding protein,N-term half	NP_988296.1	1.7E-1902	540	563	0.995	560	0.55
MMP1176		A	1159532	1159532	G -> A	SNP (transition)	G -> E	GGG -> GAG	Substitution	iron transport system substrate-binding protein,N-term half	NP_988296.1	2.6E-1937	542	574	0.995	571	0.553
MMP1176		C	1159549	1159549	A -> C	SNP (transversion)	K -> Q	AAG -> CAG	Substitution	iron transport system substrate-binding protein,N-term half	NP_988296.1	4.5E-2098	559	603	0.995	600	0.555
MMP1177		C	1159549	1159549	A -> C	SNP (transversion)	E -> A	GAA -> GCA	Substitution	iron transport system substrate-binding protein,C-term half	NP_988297.1	4.5E-2098	50	603	0.995	600	0.555
MMP1186	lon	C	1169243	1169243	T -> C	SNP (transition)		CCT -> CCC	None	thiol (cysteine) protease	NP_988306.1	2.8E-2151	657	601	0.995	598	0.508
MMP0882	purM	CA	876137	876138	AG -> CA	Substitution	R -> Q	AGG -> CAG	Substitution	AIR synthase-like protein domain-containing protein	NP_988002.1	7.9E-468	676	174 -> 189	99.4% -> 99.5%	173 -> 188	54.9% -> 56.9%
MMP0338		C	334245	334245	T -> C	SNP (transition)		TTA -> TTG	None	hypothetical protein	NP_987458.1	3.4E-1620	498	467	0.994	464	0.53
MMP0882	purM	AT	876140	876141	GC -> AT	Substitution	A -> I	GCT -> ATT	Substitution	AIR synthase-like protein domain-containing protein	NP_988002.1	4.0E-440	679	170	0.994	169	0.556
MMP0882	purM	G	876143	876143	A -> G	SNP (transition)	T -> A	ACA -> GCA	Substitution	AIR synthase-like protein domain-containing protein	NP_988002.1	2.5E-454	682	169	0.994	168	0.554
MMP0882	purM	T	876150	876150	A -> T	SNP (transversion)	Y -> F	TAT -> TTT	Substitution	AIR synthase-like protein domain-containing protein	NP_988002.1	1.0E-403	689	156	0.994	155	0.535
MMP0882	purM	G	876153	876153	T -> G	SNP (transversion)	L -> R	CTT -> CGT	Substitution	AIR synthase-like protein domain-containing protein	NP_988002.1	3.2E-383	692	154	0.994	153	0.536
MMP1176		A	1159075	1159075	T -> A	SNP (transversion)	S -> T	TCT -> ACT	Substitution	iron transport system substrate-binding protein,N-term half	NP_988296.1	1.3E-807	85	313	0.994	311	0.566
MMP1176		C	1159098	1159098	T -> C	SNP (transition)		ACT -> ACC	None	iron transport system substrate-binding protein,N-term half	NP_988296.1	6.2E-769	108	310	0.994	308	0.562
MMP1176		CC	1159113	1159114	TA -> CC	Substitution	DM -> DL	GAT,ATG -> GAC,CTG	Substitution	iron transport system substrate-binding protein,N-term half	NP_988296.1	5.2E-760	123	319 -> 323	0.994	317 -> 321	0.562
MMP1176		G	1159242	1159242	A -> G	SNP (transition)		CAA -> CAG	None	iron transport system substrate-binding protein,N-term half	NP_988296.1	6.3e-285	252	160	0.994	159	0.528
MMP1176		C	1159244	1159244	A -> C	SNP (transversion)	E -> A	GAA -> GCA	Substitution	iron transport system substrate-binding protein,N-term half	NP_988296.1	7.9e-299	254	159	0.994	158	0.525
MMP1176		T	1159390	1159390	A -> T	SNP (transversion)	T -> S	ACA -> TCA	Substitution	iron transport system substrate-binding protein,N-term half	NP_988296.1	7.9E-408	400	178	0.994	177	0.52
MMP1176		T	1159452	1159452	A -> T	SNP (transversion)		GTA -> GTT	None	iron transport system substrate-binding protein,N-term half	NP_988296.1	1.3E-925	462	333	0.994	331	0.559
MMP1176		GAT	1159456	1159458	CAG -> GAT	Substitution	Q -> D	CAG -> GAT	Substitution	iron transport system substrate-binding protein,N-term half	NP_988296.1	1.7E-990	466	344 -> 361	0.994	342 -> 359	56.4% -> 58.1%
MMP1176		CTT	1159504	1159506	TTG -> CTT	Substitution		TTG -> CTT	None	iron transport system substrate-binding protein,N-term half	NP_988296.1	9.5E-1479	514	479 -> 485	0.994	476 -> 482	56.1% -> 56.2%
MMP1176		CA	1159508	1159509	AT -> CA	Substitution	N -> T	AAT -> ACA	Substitution	iron transport system substrate-binding protein,N-term half	NP_988296.1	3.1E-1513	518	490	0.994	487	0.561
MMP1176		C	1159510	1159510	T -> C	SNP (transition)		TTA -> CTA	None	iron transport system substrate-binding protein,N-term half	NP_988296.1	1.6E-1543	520	502	0.994	499	0.559
MMP1177		TAC	1159506	1159508	GAA -> TAC	Substitution	E -> Y	GAA -> TAC	Substitution	iron transport system substrate-binding protein,C-term half	NP_988297.1	1.2E-1495	7	485 -> 490	0.994	482 -> 487	0.561
MMP1177		G	1159522	1159522	T -> G	SNP (transversion)	I -> S	ATT -> AGT	Substitution	iron transport system substrate-binding protein,C-term half	NP_988297.1	1.6E-1776	23	542	0.994	539	0.551
MMP1176		GTG	1159522	1159524	TTA -> GTG	Substitution	L -> V	TTA -> GTG	Substitution	iron transport system substrate-binding protein,N-term half	NP_988296.1	1.6E-1776	532	542 -> 556	99.3% -> 99.4%	539 -> 552	55.1% -> 55.2%
MMP1176		T	1159161	1159161	A -> T	SNP (transversion)		GTA -> GTT	None	iron transport system substrate-binding protein,N-term half	NP_988296.1	6.3E-700	171	306	0.993	304	0.563
MMP1176		T	1159188	1159188	C -> T	SNP (transition)		CTC -> CTT	None	iron transport system substrate-binding protein,N-term half	NP_988296.1	1.8E-606	198	278	0.993	276	0.558
MMP1176		AC	1159426	1159427	GG -> AC	Substitution	G -> T	GGA -> ACA	Substitution	iron transport system substrate-binding protein,N-term half	NP_988296.1	6.1E-801	436	288	0.993	286	54.9% -> 55.1%
MMP1176		C	1159446	1159446	T -> C	SNP (transition)		GTT -> GTC	None	iron transport system substrate-binding protein,N-term half	NP_988296.1	4.9E-853	456	307	0.993	305	0.57
MMP1176		CA	1159496	1159497	TT -> CA	Substitution	V -> A	GTT -> GCA	Substitution	iron transport system substrate-binding protein,N-term half	NP_988296.1	1.5E-1323	506	431	0.993	428	0.57
MMP1176		G	1159544	1159544	T -> G	SNP (transversion)	L -> R	CTC -> CGC	Substitution	iron transport system substrate-binding protein,N-term half	NP_988296.1	3.4E-1977	554	587	0.993	583	0.554
MMP1177		GTT	1159524	1159526	ATC -> GTT	Substitution	I -> V	ATC -> GTT	Substitution	iron transport system substrate-binding protein,C-term half	NP_988297.1	5.1E-1773	25	556	0.993	552	0.552
MMP1177		CAGA	1159530	1159532	AGG -> CAGA	Insertion			Frame Shift	iron transport system substrate-binding protein,C-term half	NP_988297.1	1.7E-1902	31	563 -> 574	0.993	559 -> 570	55.0% -> 55.3%
MMP1177		G	1159544	1159544	T -> G	SNP (transversion)		GCT -> GCG	None	iron transport system substrate-binding protein,C-term half	NP_988297.1	3.4E-1977	45	587	0.993	583	0.554
MMP1431	2pgk	C	1403608	1403608	T -> C	SNP (transition)	S -> G	AGT -> GGT	Substitution	2-phosphoglycerate kinase	NP_988551.1	2.2E-2313	307	667	0.993	662	0.535
Intergenic region		G	884213	884213	A -> G	SNP (transition)						1e-300		126	0.992	125	0.536
MMP0882	purM	AGA	876171	876173	GCG -> AGA	Substitution	SV -> KI	AGC,GTT -> AAG,ATT	Substitution	AIR synthase-like protein domain-containing protein	NP_988002.1	2.5e-286	710	120 -> 125	0.992	119 -> 124	56.0% -> 58.8%
MMP1176		GAT	1159207	1159209	CAG -> GAT	Substitution	Q -> D	CAG -> GAT	Substitution	iron transport system substrate-binding protein,N-term half	NP_988296.1	1.8E-534	217	245	0.992	243	56.1% -> 56.4%
MMP1176		A	1159413	1159413	T -> A	SNP (transversion)		GCT -> GCA	None	iron transport system substrate-binding protein,N-term half	NP_988296.1	9.5E-660	423	238	0.992	236	0.564
MMP1176		T	1159476	1159476	A -> T	SNP (transversion)		TCA -> TCT	None	iron transport system substrate-binding protein,N-term half	NP_988296.1	1.0E-1121	486	390	0.992	387	0.574
MMP1177		AC	1159509	1159510	TT -> AC	Substitution	F -> T	TTT -> ACT	Substitution	iron transport system substrate-binding protein,C-term half	NP_988297.1	1.6E-1513	10	490 -> 502	0.992	486 -> 498	55.9% -> 56.1%
MMP1176		CCA	1159501	1159503	TGT -> CCA	Substitution	C -> P	TGT -> CCA	Substitution	iron transport system substrate-binding protein,N-term half	NP_988296.1	1.9E-1321	511	446 -> 473	99.1% -> 99.2%	442 -> 469	56.4% -> 57.5%
MMP1177		CC	1159501	1159502	TG -> CC	Substitution	L -> S	TTG -> TCC	Substitution	iron transport system substrate-binding protein,C-term half	NP_988297.1	1.9E-1321	2	446 -> 472	99.1% -> 99.2%	442 -> 468	56.4% -> 57.5%
MMP0168		G	177117	177117	A -> G	SNP (transition)	L -> P	CTA -> CCA	Substitution	ParR family transcriptional regulator	NP_987288.1	3.5E-1216	143	341	0.991	338	0.645
MMP0882	purM	TA	876176	876177	CC -> TA	Substitution			Truncation	AIR synthase-like protein domain-containing protein	NP_988002.1	1e-276	715	116	0.991	115	58.6% -> 59.1%
MMP0882	purM	ACTTAAA	876179	876185	GAAGATG -> ACTTAAA	Substitution			Truncation	AIR synthase-like protein domain-containing protein	NP_988002.1	2e-251	718	110 -> 115	0.991	109 -> 114	59.1% -> 62.4%
MMP0891		C	884255	884255	T -> C	SNP (transition)	V -> A	GTT -> GCT	Substitution	exonuclease	NP_988011.1	3.4E-545	8	212	0.991	210	0.524
MMP0891		CAAAAT	884257	884262	TTTTTA -> CAAAAT	Substitution	FL -> QN	TTT,TTA -> CAA,AAT	Substitution	exonuclease	NP_988011.1	2.7E-566	10	212 -> 215	0.991	210 -> 213	51.9% -> 52.4%
MMP1176		CTT	1159492	1159494	TTC -> CTT	Substitution	F -> L	TTC -> CTT	Substitution	iron transport system substrate-binding protein,N-term half	NP_988296.1	1.7E-1263	502	423 -> 429	0.991	419 -> 425	0.568
MMP1176		CGGTA	1159088	1159092	TCACC -> CGGTA	Substitution	IT -> TV	ATC,ACC -> ACG,GTA	Substitution	iron transport system substrate-binding protein,N-term half	NP_988296.1	4.0E-784	98	314 -> 316	99.0% -> 99.1%	311 -> 313	56.7% -> 56.9%
MMP0882	purM	TTTTA	876192	876196	CAAAT -> TTTTA	Substitution	SN -> FL	TCA,AAT -> TTT,TTA	Substitution	AIR synthase-like protein domain-containing protein	NP_988002.1	1.3e-208	731	100 -> 104	0.99	99 -> 103	63.5% -> 66.7%
MMP0891		T	884248	884248	A -> T	SNP (transversion)	M -> L	ATG -> TTG	Substitution	exonuclease	NP_988011.1	2.6E-494	1	200	0.99	198	0.54
MMP1176		C	1159170	1159170	A -> C	SNP (transversion)		GGA -> GGC	None	iron transport system substrate-binding protein,N-term half	NP_988296.1	9.1E-635	180	307	0.99	304	0.556
MMP1176		CGCA	1159176	1159179	ATGC -> CGCA	Substitution	GC -> GA	GGA,TGC -> GGC,GCA	Substitution	iron transport system substrate-binding protein,N-term half	NP_988296.1	2.5E-622	186	297 -> 303	0.99	294 -> 300	55.5% -> 55.7%
MMP1176		AC	1159432	1159433	TA -> AC	Substitution	Y -> T	TAC -> ACC	Substitution	iron transport system substrate-binding protein,N-term half	NP_988296.1	5.8E-771	442	288 -> 289	0.99	285 -> 286	55.1% -> 55.2%
MMP1176		T	1159443	1159443	C -> T	SNP (transition)		CCC -> CCT	None	iron transport system substrate-binding protein,N-term half	NP_988296.1	2.2E-838	453	303	0.99	300	0.57
MMP1176		TAC	1159479	1159481	CCA -> TAC	Substitution	FH -> FT	TTC,CAT -> TTT,ACT	Substitution	iron transport system substrate-binding protein,N-term half	NP_988296.1	4.6E-1126	489	392 -> 394	0.99	388 -> 390	57.4% -> 57.6%
MMP1176		CA	1159485	1159486	TG -> CA	Substitution	DE -> DK	GAT,GAA -> GAC,AAA	Substitution	iron transport system substrate-binding protein,N-term half	NP_988296.1	1.0E-1236	495	413	0.99	409	0.57
MMP1176		G	1159224	1159224	T -> G	SNP (transversion)		GGT -> GGG	None	iron transport system substrate-binding protein,N-term half	NP_988296.1	1.3E-373	234	189	0.989	187	0.513
MMP1176		T	1159377	1159377	A -> T	SNP (transversion)	E -> D	GAA -> GAT	Substitution	iron transport system substrate-binding protein,N-term half	NP_988296.1	1e-198	387	91	0.989	90	0.656
Intergenic region		GT	884228	884229	AA -> GT	Substitution						1.0E-420		166 -> 169	98.8% -> 99.4%	165 -> 167	55.4% -> 55.8%
MMP0882	purM	C	876207	876207	T -> C	SNP (transition)	I -> T	ATT -> ACT	Substitution	AIR synthase-like protein domain-containing protein	NP_988002.1	1e-176	746	81	0.988	80	0.725
MMP1176		TG	1159234	1159235	AT -> TG	Substitution	I -> C	ATC -> TGC	Substitution	iron transport system substrate-binding protein,N-term half	NP_988296.1	7.4E-326	244	165	0.988	163	51.5% -> 51.8%
MMP1176		GAC	1159246	1159248	AAT -> GAC	Substitution	N -> D	AAT -> GAC	Substitution	iron transport system substrate-binding protein,N-term half	NP_988296.1	4.3e-268	256	151 -> 157	0.987	149 -> 155	51.0% -> 52.6%
Intergenic region		GGATGGC	884218	884224	TTGAAAA -> GGATGGC	Substitution						3.2E-311		136 -> 156	98.6% -> 99.3%	135 -> 154	54.3% -> 57.1%
Intergenic region		GCTT	884244	884247	AAAG -> GCTT	Substitution						3.2E-498		197 -> 200	0.985	194 -> 197	53.8% -> 54.8%
Intergenic region		GG	884215	884216	TT -> GG	Substitution						6.8e-285		126 -> 132	98.4% -> 98.5%	124 -> 130	54.0% -> 55.0%
MMP0882	purM	ACTGACG	876163	876169	TTTAGTA -> ACTGACG	Substitution			Truncation	AIR synthase-like protein domain-containing protein	NP_988002.1	1e-300	702	126 -> 131	98.4% -> 98.5%	124 -> 129	54.2% -> 56.3%
MMP1176		AC	1159364	1159365	GT -> AC	Substitution	S -> N	AGT -> AAC	Substitution	iron transport system substrate-binding protein,N-term half	NP_988296.1	1e-138	374	61 -> 66	98.4% -> 98.5%	60 -> 65	66.7% -> 67.7%
MMP1176		A	1159384	1159384	T -> A	SNP (transversion)	L -> I	TTA -> ATA	Substitution	iron transport system substrate-binding protein,N-term half	NP_988296.1	3.9e-248	394	120	0.983	118	0.627
MMP1176		AGTT	1159407	1159410	TAGA -> AGTT	Substitution	DR -> EV	GAT,AGA -> GAA,GTT	Substitution	iron transport system substrate-binding protein,N-term half	NP_988296.1	7.2E-604	417	226 -> 235	98.2% -> 98.3%	222 -> 231	55.5% -> 56.9%
Intergenic region		GA	884185	884186	AT -> GA	Substitution						3.2e-116		56	0.982	55	52.7% -> 53.6%
Intergenic region		AAGATGCTTCA	884201	884211	TCTTGAAAGAT -> AAGATGCTTCA	Substitution						7.9e-247		108 -> 121	98.1% -> 98.3%	106 -> 119	52.6% -> 54.2%
MMP0882	purM	CAGC	876146	876148	AGA -> CAGC	Insertion			Frame Shift	AIR synthase-like protein domain-containing protein	NP_988002.1	1.2E-401	685	158 -> 169	98.1% -> 98.2%	155 -> 166	54.2% -> 55.4%
MMP0882	purM	AAG	876188	876190	GTT -> AAG	Substitution	V -> K	GTT -> AAG	Substitution	AIR synthase-like protein domain-containing protein	NP_988002.1	1.8e-228	727	105 -> 110	98.1% -> 98.2%	103 -> 108	61.8% -> 63.5%
MMP0882	purM	TAG	876212	876214	GTT -> TAG	Substitution			Truncation	AIR synthase-like protein domain-containing protein	NP_988002.1	5.1e-99	751	51 -> 65	98.0% -> 98.5%	50 -> 64	70.0% -> 71.9%
MMP1176		TGTTA	1159214	1159218	GACTT -> TGTTA	Substitution	RL -> ML	AGA,CTT -> ATG,TTA	Substitution	iron transport system substrate-binding protein,N-term half	NP_988296.1	2.9E-471	224	233 -> 243	0.979	228 -> 238	55.2% -> 56.2%
MMP1176		C	1159374	1159374	A -> C	SNP (transversion)		CCA -> CCC	None	iron transport system substrate-binding protein,N-term half	NP_988296.1	1.6e-162	384	80	0.975	78	0.667
Intergenic region		CATCTTA	884232	884238	TTAAAAC -> CATCTTA	Substitution						3.2E-438		176 -> 187	97.7% -> 97.9%	172 -> 183	54.9% -> 55.6%
MMP1176		ATGTCAACA	1159393	1159401	TATATGGAT -> ATGTCAACA	Substitution	YMD -> MST	TAT,ATG,GAT -> ATG,TCA,ACA	Substitution	iron transport system substrate-binding protein,N-term half	NP_988296.1	3.2E-473	403	189 -> 218	97.6% -> 98.0%	185 -> 213	53.1% -> 55.8%
MMP0882	purM	CAATACT	876199	876205	TTTAGAA -> CAATACT	Substitution	ILE -> INT	ATT,TTA,GAA -> ATC,AAT,ACT	Substitution	AIR synthase-like protein domain-containing protein	NP_988002.1	2.5e-189	738	83 -> 97	96.8% -> 97.6%	81 -> 94	67.7% -> 70.7%
Intergenic region		AT	884182	884183	GA -> AT	Substitution						3.2e-116		56	0.964	54	53.7% -> 54.5%
Intergenic region		G	884164	884164	A -> G	SNP (transition)						1.6e-60		27	0.963	26	0.538
Intergenic region		CACGCCTG	884191	884198	AGTTGAGT -> CACGCCTG	Substitution						1.3e-158		71 -> 108	95.8% -> 96.3%	68 -> 104	50.0% -> 54.6%
Intergenic region		GT	884188	884189	TA -> GT	Substitution						1.8e-144		69 -> 71	95.7% -> 95.8%	66 -> 68	0.507
MMP0882	purM	CC	876216	876216	A -> CC	Insertion			Frame Shift	AIR synthase-like protein domain-containing protein	NP_988002.1	1.9e-88	755	44 -> 46	95.5% -> 95.7%	42 -> 44	71.1% -> 73.8%
MMP0882	purM	CA	876209	876210	GC -> CA	Substitution	A -> Q	GCG -> CAG	Substitution	AIR synthase-like protein domain-containing protein	NP_988002.1	5e-139	748	65 -> 81	95.4% -> 96.3%	62 -> 78	71.4% -> 72.2%
MMP1176		TACA	1159251	1159254	CTCT -> TACA	Substitution	IS -> IT	ATC,TCT -> ATT,ACA	Substitution	iron transport system substrate-binding protein,N-term half	NP_988296.1	4.1e-225	261	127 -> 130	95.3% -> 95.4%	121 -> 124	50.4% -> 52.0%
Intergenic region		T	495078	495078	C -> T	SNP (transition)						2.4e-29		22	0.955	21	0.571
Intergenic region		TG	884175	884176	AT -> TG	Substitution						1.6e-87		40	0.95	38	0.553
Intergenic region		TT	884156	884157	AA -> TT	Substitution						4.8e-32		19	0.947	18	0.722
Intergenic region		G	495080	495080	A -> G	SNP (transition)						7.5e-48		35	0.943	33	0.576
MMP0882	purM	GTCAAGAAG	876221	876229	AGATGCCCA -> GTCAAGAAG	Substitution	RCP -> VKK	AGA,TGC,CCA -> GTC,AAG,AAG	Substitution	AIR synthase-like protein domain-containing protein	NP_988002.1	1.8e-25	760	17 -> 22	94.1% -> 95.5%	16 -> 21	68.8% -> 73.7%
MMP1176		TGCAGGTAAA	1159257	1159266	AAGGCCATAT -> TGCAGGTAAA	Substitution	GRPY -> GAGK	GGA,AGG,CCA,TAT -> GGT,GCA,GGT,AAA	Substitution	iron transport system substrate-binding protein,N-term half	NP_988296.1	5.3e-71	267	52 -> 83	94.0% -> 96.2%	50 -> 79	51.2% -> 64.7%
MMP1176		TGAA	1159367	1159370	CATC -> TGAA	Substitution	AS -> VN	GCA,TCT -> GTG,AAT	Substitution	iron transport system substrate-binding protein,N-term half	NP_988296.1	2.4e-134	377	66 -> 73	93.9% -> 94.5%	62 -> 69	67.2% -> 68.8%
MMP1176		TG	1159348	1159349	CC -> TG	Substitution	P -> C	CCT -> TGT	Substitution	iron transport system substrate-binding protein,N-term half	NP_988296.1	1e-21	358	11 -> 14	90.9% -> 92.9%	10 -> 13	1
Intergenic region		T	495074	495074	C -> T	SNP (transition)						1.2e-13		10	0.9	9	0.778
MMP1176		TT	1159342	1159343	CC -> TT	Substitution	P -> L	CCA -> TTA	Substitution	iron transport system substrate-binding protein,N-term half	NP_988296.1	9.9e-18	352	10	0.9	9	1
MMP1176		A	1159345	1159345	T -> A	SNP (transversion)	Y -> N	TAC -> AAC	Substitution	iron transport system substrate-binding protein,N-term half	NP_988296.1	9.9e-18	355	10	0.9	9	1
Intergenic region		G	495084	495084	A -> G	SNP (transition)						2.1e-44		39	0.897	35	0.543
Intergenic region		TTTAAAA	884166	884172	AAAGCTT -> TTTAAAA	Substitution						3.6e-56		29 -> 36	86.2% -> 88.9%	25 -> 32	50.0% -> 58.8%
MMP1176		AATATAGTT	1159354	1159362	CAGGTTATA -> AATATAGTT	Substitution	QVI -> NIV	CAG,GTT,ATA -> AAT,ATA,GTT	Substitution	iron transport system substrate-binding protein,N-term half	NP_988296.1	2.2e-41	364	22 -> 52	81.8% -> 90.2%	18 -> 43	72.0% -> 90.5%
MMP1176		TAT	1159270	1159272	CTC -> TAT	Substitution	L -> Y	CTC -> TAT	Substitution	iron transport system substrate-binding protein,N-term half	NP_988296.1	2.6e-15	280	9 -> 11	72.7% -> 77.8%	7 -> 8	87.5% -> 100.0%
MMP1176		C	1159275	1159275	A -> C	SNP (transversion)		GCA -> GCC	None	iron transport system substrate-binding protein,N-term half	NP_988296.1	1.2e-10	285	7	0.714	5	1
MMP0664		T	654094	654094	A -> T	SNP (transversion)		GCA -> GCT	None	hypothetical protein	NP_987784.1	1.6E-1670	111	754	0.688	519	0.509
Intergenic region		ACA	884152	884154	CTT -> ACA	Substitution						1.6e-07		3 -> 6	66.7% -> 83.3%	2 -> 5	80.0% -> 100.0%
Intergenic region		GA	884149	884150	AT -> GA	Substitution						2.5e-07		3	0.667	2	1
MMP1310	purO	T	1296288	1296288	C -> T	SNP (transition)	M -> I	ATG -> ATA	Substitution	IMP cyclohydrolase	NP_988430.1	9.2E-1312	372	622	0.645	401	0.514
MMP0785	dop	G	776175	776175	A -> G	SNP (transition)	E -> G	GAG -> GGG	Substitution	chymotrypsin serine protease	NP_987905.1	2.2E-842	386	448	0.636	285	0.53
MMP0017		C	27623	27623	A -> C	SNP (transversion)	W -> G	TGG -> GGG	Substitution	hypothetical protein	NP_987137.1	3.1E-708	103	398	0.626	249	0.518
MMP0615		A	610520	610520	G -> A	SNP (transition)	P -> S	CCA -> TCA	Substitution	hypothetical protein	NP_987735.1	7.9E-754	736	425	0.588	250	0.508
MMP0294		C	294652	294652	T -> C	SNP (transition)		CCT -> CCC	None	Pyrrolo-quinoline quinone	NP_987414.1	8.8E-1659	372	1176	0.503	591	0.518
MMP1685		G	1627242	1627242	T -> G	SNP (transversion)	K -> T	AAA -> ACA	Substitution	hypothetical protein	NP_988805.1	1.5E-667	134	535	0.467	250	0.56
MMP0294		T	294673	294673	C -> T	SNP (transition)		CGC -> CGT	None	Pyrrolo-quinoline quinone	NP_987414.1	4.7E-1389	393	1153	0.454	524	0.55
MMP1685		CA	1627225	1627226	TC -> CA	Substitution	ST -> SA	TCG,ACA -> TCT,GCA	Substitution	hypothetical protein	NP_988805.1	1.3E-597	150	512	0.451	231	58.1% -> 58.9%
MMP0294		C	294676	294676	T -> C	SNP (transition)		TTT -> TTC	None	Pyrrolo-quinoline quinone	NP_987414.1	9.4E-1516	396	1153	0.448	516	0.548
MMP1685		TTC	1627229	1627231	ATT -> TTC	Substitution	N -> E	AAT -> GAA	Substitution	hypothetical protein	NP_988805.1	1.8E-554	145	519 -> 521	44.5% -> 44.7%	232	56.6% -> 59.8%
MMP1685		G	1627205	1627205	C -> G	SNP (transversion)		GCG -> GCC	None	hypothetical protein	NP_988805.1	4.3E-442	171	450	0.422	190	0.611
MMP0294		A	294691	294691	G -> A	SNP (transition)		GCG -> GCA	None	Pyrrolo-quinoline quinone	NP_987414.1	1.9E-1343	411	1180	0.421	497	0.565
MMP0294		AAAG	294685	294688	TGAC -> AAAG	Substitution	ND -> KK	AAT,GAC -> AAA,AAG	Substitution	Pyrrolo-quinoline quinone	NP_987414.1	3.1E-1283	405	1175 -> 1181	41.4% -> 41.6%	489	55.1% -> 57.2%
MMP1685		CTGTGAATCTT	1627244	1627254	TCCCGTGTTGC -> CTGTGAATCTT	Substitution	SNTG -> KDSQ	AGC,AAC,ACG,GGA -> AAA,GAT,TCA,CAG	Substitution	hypothetical protein	NP_988805.1	4.1E-657	122	539 -> 558	41.2% -> 42.7%	230	56.0% -> 58.7%
MMP1685		CGACATT	1627234	1627240	TAATCTG -> CGACATT	Substitution	QIT -> NVA	CAG,ATT,ACA -> AAT,GTC,GCA	Substitution	hypothetical protein	NP_988805.1	6.3E-580	136	521 -> 533	39.6% -> 40.5%	211	55.5% -> 59.6%
MMP0294		AATT	294629	294632	GGAC -> AATT	Substitution	GH -> NY	GGA,CAT -> AAT,TAT	Substitution	Pyrrolo-quinoline quinone	NP_987414.1	6.1E-1155	349	1110 -> 1117	37.3% -> 38.4%	416 -> 427	50.1% -> 50.8%
MMP1685		GTTAG	1627217	1627221	CTGGT -> GTTAG	Substitution	NQ -> TN	AAC,CAG -> ACT,AAC	Substitution	hypothetical protein	NP_988805.1	5.9E-512	155	497 -> 510	36.7% -> 37.6%	187	54.1% -> 57.7%
MMP0281		A	282176	282176	G -> A	SNP (transition)	G -> R	GGG -> AGG	Substitution	ATPase	NP_987401.1	1.2E-384	670	369	0.358	132	0.568
MMP0294		TATGCAA	294695	294701	ACATCTG -> TATGCAA	Substitution	TSA -> YAT	ACA,TCT,GCA -> TAT,GCA,ACA	Substitution	Pyrrolo-quinoline quinone	NP_987414.1	3.3E-1091	415	1148 -> 1208	35.5% -> 36.8%	412 -> 429	54.1% -> 57.8%
MMP1462	ehaO	C	1424957	1424957	T -> C	SNP (transition)		GCT -> GCC	None	energy conserving hydrogenase A large subunit	NP_988582.1	8.8E-708	888	716	0.352	252	0.524
MMP0294		AAA	294622	294624	GCT -> AAA	Substitution	SL -> SN	TCG,CTT -> TCA,AAT	Substitution	Pyrrolo-quinoline quinone	NP_987414.1	1.4E-1092	342	1105 -> 1112	34.3% -> 35.1%	381 -> 388	51.0% -> 51.3%
MMP0294		CCAAT	294704	294708	GCCTC -> CCAAT	Substitution	AS -> PI	GCC,TCA -> CCA,ATA	Substitution	Pyrrolo-quinoline quinone	NP_987414.1	3.6E-977	424	1109 -> 1144	33.7% -> 34.5%	377 -> 385	52.5% -> 54.2%
MMP0294		G	294710	294710	A -> G	SNP (transition)	I -> V	ATT -> GTT	Substitution	Pyrrolo-quinoline quinone	NP_987414.1	1.0E-1018	430	1132	0.336	380	0.545
MMP0294		TGGA	294616	294619	AACT -> TGGA	Substitution	VT -> VG	GTA,ACT -> GTT,GGA	Substitution	Pyrrolo-quinoline quinone	NP_987414.1	4.8E-1002	336	1120 -> 1133	32.4% -> 33.6%	366 -> 376	51.2% -> 51.5%
MMP1685		ACC	1627208	1627210	TTG -> ACC	Substitution	Q -> G	CAA -> GGT	Substitution	hypothetical protein	NP_988805.1	1.0E-327	166	456 -> 475	31.6% -> 32.9%	150	51.6% -> 58.5%
MMP1495			1456312	1456312	(C)4 -> (C)3	Deletion (tandem repeat)			Frame Shift	radical SAM family protein	NP_988615.1	6.7e-191	611	576	0.316	182	0.533
MMP1513	ald	G	1472002	1472002	A -> G	SNP (transition)	S -> P	TCA -> CCA	Substitution	alanine dehydrogenase	NP_988633.1	3.1E-934	820	1125	0.313	352	0.565
MMP0294		G	294716	294716	A -> G	SNP (transition)	K -> E	AAA -> GAA	Substitution	Pyrrolo-quinoline quinone	NP_987414.1	5.4E-900	436	1101	0.31	341	0.537
MMP0294		TC	294713	294714	GG -> TC	Substitution	G -> S	GGA -> TCA	Substitution	Pyrrolo-quinoline quinone	NP_987414.1	1.4E-847	433	1093 -> 1094	30.7% -> 30.9%	336 -> 338	53.2% -> 54.1%
Intergenic region		C	1627407	1627407	T -> C	SNP (transition)						1.2e-172		219	0.306	67	0.552
MMP1685		T	1627181	1627181	A -> T	SNP (transversion)		GCT -> GCA	None	hypothetical protein	NP_988805.1	2e-228	195	360	0.306	110	0.618
Intergenic region		T	1627403	1627403	C -> T	SNP (transition)						7.8e-190		227	0.304	69	0.565
MMP1685		TGTTGAA	1627196	1627202	GTCAGCT -> TGTTGAA	Substitution	LAD -> LST	CTA,GCT,GAC -> CTT,TCA,ACA	Substitution	hypothetical protein	NP_988805.1	1.8E-316	174	409 -> 444	30.1% -> 34.6%	123 -> 150	58.7% -> 65.3%
MMP1685		T	1627187	1627187	A -> T	SNP (transversion)		TCT -> TCA	None	hypothetical protein	NP_988805.1	5.2e-248	189	400	0.3	120	0.608
MMP1685		GA	1627193	1627194	TG -> GA	Substitution	A -> V	GCA -> GTC	Substitution	hypothetical protein	NP_988805.1	5e-258	182	399 -> 405	29.9% -> 30.3%	121	62.0% -> 65.4%
Intergenic region		CCCC	1627376	1627379	GTAA -> CCCC	Substitution						6.1e-221		413 -> 421	22.3% -> 23.0%	92 -> 97	63.4% -> 65.3%
MMP1685		TGC	1627163	1627165	ATT -> TGC	Substitution	N -> A	AAT -> GCA	Substitution	hypothetical protein	NP_988805.1	3.3e-156	211	322 -> 327	21.7% -> 22.0%	71	60.0% -> 64.8%
Intergenic region		AAAA	1627383	1627386	CCTG -> AAAA	Substitution						9.6e-204		414 -> 417	20.7% -> 20.9%	86 -> 87	63.7% -> 66.0%
MMP0294		CAAA	294559	294562	TGAT -> CAAA	Substitution	FD -> FK	TTT,GAT -> TTC,AAA	Substitution	Pyrrolo-quinoline quinone	NP_987414.1	1.3E-396	279	932 -> 952	18.1% -> 19.6%	169 -> 186	51.2% -> 57.0%
MMP0294		C	294721	294721	T -> C	SNP (transition)		GAT -> GAC	None	Pyrrolo-quinoline quinone	NP_987414.1	1.7E-812	441	1093	0.296	323	0.536
Intergenic region		AA	1627405	1627406	TT -> AA	Substitution						1.1e-181		224	0.295	66	55.9% -> 57.7%
Intergenic region		A	1627401	1627401	T -> A	SNP (transversion)						3.9e-183		236	0.292	69	0.551
Intergenic region		T	455985	455985	A -> T	SNP (transversion)						8.1e-25		103	0.291	30	0.967
MMP1685		ATT	1627184	1627186	GTC -> ATT	Substitution	D -> N	GAC -> AAT	Substitution	hypothetical protein	NP_988805.1	1.9e-257	190	398 -> 400	29.0% -> 29.1%	116	60.5% -> 65.2%
MMP1685		GC	1627191	1627192	AT -> GC	Substitution	I -> A	ATA -> GCA	Substitution	hypothetical protein	NP_988805.1	3.1e-241	184	404	0.29	117	61.5% -> 64.7%
MMP1325	rps9p	G	1308962	1308962	A -> G	SNP (transition)		AAA -> AAG	None	30S ribosomal protein S9P	NP_988445.1	1.2E-421	198	583	0.278	162	0.556
MMP0294		T	294730	294730	C -> T	SNP (transition)		ATC -> ATT	None	Pyrrolo-quinoline quinone	NP_987414.1	3.5E-773	450	1120	0.277	310	0.532
Intergenic region		GTA	1627409	1627411	TCC -> GTA	Substitution						2.2e-155		215 -> 217	27.4% -> 28.1%	59 -> 61	56.5% -> 60.0%
MMP0294			294612	294613	-AC	Deletion			Frame Shift	Pyrrolo-quinoline quinone	NP_987414.1	2.3E-326	332	1173 -> 1174	0.275	323	0.508
Intergenic region		C	1627424	1627424	G -> C	SNP (transversion)						2.2e-115		188	0.271	51	0.608
Intergenic region		T	1627396	1627396	A -> T	SNP (transversion)						5e-219		322	0.27	87	0.632
MMP1685		A	1627178	1627178	G -> A	SNP (transition)		ACC -> ACT	None	hypothetical protein	NP_988805.1	4.4e-185	198	360	0.267	96	0.583
MMP1685		CC	1627173	1627174	TG -> CC	Substitution	Q -> G	CAA -> GGA	Substitution	hypothetical protein	NP_988805.1	5.8e-198	202	351 -> 354	26.6% -> 26.8%	94	62.4% -> 64.2%
Intergenic region		T	455973	455973	G -> T	SNP (transversion)						4.6e-24		103	0.262	27	1
Intergenic region		TGC	1627414	1627416	ATA -> TGC	Substitution						4.9e-137		204 -> 208	26.0% -> 27.2%	53 -> 56	54.4% -> 57.1%
MMP1685		ATC	1627175	1627177	TGA -> ATC	Substitution	S -> D	TCA -> GAT	Substitution	hypothetical protein	NP_988805.1	8.5e-203	199	354 -> 360	25.8% -> 26.3%	93	60.6% -> 64.5%
MMP1685			1627363	1627363	-C	Deletion			Frame Shift	hypothetical protein	NP_988805.1	5e-114	13	430	0.258	111	0.649
MMP1685		C	1627368	1627368	A -> C	SNP (transversion)	F -> C	TTT -> TGT	Substitution	hypothetical protein	NP_988805.1	1.2e-290	8	428	0.255	109	0.642
Intergenic region		T	1627400	1627400	G -> T	SNP (transversion)						1.6e-181		281	0.253	71	0.563
MMP1685		A	1627157	1627157	C -> A	SNP (transversion)		ACG -> ACT	None	hypothetical protein	NP_988805.1	6.6e-129	219	292	0.253	74	0.635
MMP1685		TCG	1627167	1627169	GAC -> TCG	Substitution	MS -> IE	ATG,TCA -> ATC,GAA	Substitution	hypothetical protein	NP_988805.1	3.5e-174	207	330 -> 340	24.9% -> 26.5%	83 -> 90	62.0% -> 65.6%
Intergenic region		T	1624256	1624256	A -> T	SNP (transversion)						1.7e-19		111	0.243	27	1
Intergenic region		TT	1627422	1627423	CA -> TT	Substitution						3.8e-117		184 -> 194	24.2% -> 25.5%	47	57.4% -> 60.8%
Intergenic region		A	1627398	1627398	T -> A	SNP (transversion)						5.6e-195		319	0.241	77	0.597
MMP0294		A	294739	294739	G -> A	SNP (transition)		GGG -> GGA	None	Pyrrolo-quinoline quinone	NP_987414.1	2.9E-567	459	1039	0.237	246	0.516
Intergenic region		T	455956	455956	A -> T	SNP (transversion)						7e-17		90	0.233	21	1
Intergenic region		CG	1627419	1627420	TT -> CG	Substitution						9.3e-115		193	0.233	45	56.5% -> 58.3%
MMP1685		AAA	1627371	1627373	TTC -> AAA	Substitution	MK -> IL	ATG,AAA -> ATT,TTA	Substitution	hypothetical protein	NP_988805.1	2e-256	3	424	0.233	99	62.5% -> 62.9%
Intergenic region		AA	1627394	1627395	TT -> AA	Substitution						2.8e-187		324 -> 354	23.2% -> 24.1%	78 -> 82	59.5% -> 63.6%
Intergenic region		A	1627381	1627381	C -> A	SNP (transversion)						4.3e-199		416	0.231	96	0.656
MMP0294		GTT	294734	294736	TTC -> GTT	Substitution	F -> V	TTC -> GTT	Substitution	Pyrrolo-quinoline quinone	NP_987414.1	8.9E-637	454	1075 -> 1109	22.9% -> 23.6%	254	51.1% -> 54.2%
Intergenic region		C	1627425	1627425	A -> C	SNP (transversion)						1.8e-96		180	0.228	41	0.537
Intergenic region		T	1624246	1624246	A -> T	SNP (transversion)						1.7e-19		119	0.227	27	1
Intergenic region		AAA	1627391	1627393	GTG -> AAA	Substitution						1.6e-213		356 -> 368	22.6% -> 23.3%	83	62.8% -> 63.2%
MMP1535		A	1493810	1493810	G -> A	SNP (transition)			Truncation	hypothetical protein	NP_988655.1	2e-17	367	87	0.218	19	1
MMP1685		A	1627155	1627155	T -> A	SNP (transversion)	D -> V	GAT -> GTT	Substitution	hypothetical protein	NP_988805.1	6.4e-91	221	279	0.215	60	0.7
Intergenic region		A	455937	455937	G -> A	SNP (transition)						2.4e-13		84	0.214	18	1
Intergenic region		T	455943	455943	A -> T	SNP (transversion)						3.3e-14		84	0.214	18	1
Intergenic region		GA	1627388	1627389	AC -> GA	Substitution						1.2e-203		416	0.214	89	64.0% -> 64.8%
Intergenic region		T	1624263	1624263	G -> T	SNP (transversion)						8.2e-18		110	0.209	23	1
MMP0294		A	294743	294743	G -> A	SNP (transition)	D -> N	GAT -> AAT	Substitution	Pyrrolo-quinoline quinone	NP_987414.1	1.2E-526	463	1065	0.209	223	0.529
Intergenic region		T	455960	455960	G -> T	SNP (transversion)						1e-21		98	0.204	20	1
Intergenic region		T	1624251	1624251	A -> T	SNP (transversion)						1.6e-16		118	0.203	24	1
MMP1535		A	1493765	1493765	T -> A	SNP (transversion)	I -> F	ATT -> TTT	Substitution	hypothetical protein	NP_988655.1	3.9e-15	412	59	0.203	12	0.917
MMP0294		C	294565	294565	A -> C	SNP (transversion)		ACA -> ACC	None	Pyrrolo-quinoline quinone	NP_987414.1	5.1E-429	285	955	0.2	191	0.55
Intergenic region		T	456010	456010	A -> T	SNP (transversion)						5.6e-20		127	0.197	25	1
Intergenic region		C	455969	455969	A -> C	SNP (transversion)						9e-14		103	0.194	20	1
Intergenic region		T	80610	80610	A -> T	SNP (transversion)						9.7e-24		146	0.192	28	1
MMP1535		A	1493780	1493780	G -> A	SNP (transition)	L -> F	CTT -> TTT	Substitution	hypothetical protein	NP_988655.1	2.6e-14	397	75	0.187	14	1
MMP0294		G	294571	294571	A -> G	SNP (transition)		AAA -> AAG	None	Pyrrolo-quinoline quinone	NP_987414.1	1.4E-397	291	1005	0.186	187	0.551
MMP1535		A	1493760	1493760	T -> A	SNP (transversion)	L -> F	TTA -> TTT	Substitution	hypothetical protein	NP_988655.1	1.2e-09	417	59	0.186	11	1
MMP1682	recJ	T	1624290	1624290	A -> T	SNP (transversion)	Y -> N	TAT -> AAT	Substitution	single stranded DNA-specific exonuclease	NP_988802.1	4.1e-18	1384	127	0.181	23	1
Intergenic region		T	80631	80631	A -> T	SNP (transversion)						2.7e-19		140	0.179	25	1
MMP1535		A	1493829	1493829	T -> A	SNP (transversion)		TCA -> TCT	None	hypothetical protein	NP_988655.1	1.7e-16	348	123	0.179	22	1
Intergenic region		A	80615	80615	T -> A	SNP (transversion)						1.7e-21		147	0.177	26	1
Intergenic region		CAG	1627428	1627430	ATA -> CAG	Substitution						2.8e-95		218 -> 221	17.6% -> 17.9%	39	52.5% -> 53.7%
MMP1535		A	1493800	1493800	T -> A	SNP (transversion)	Y -> F	TAT -> TTT	Substitution	hypothetical protein	NP_988655.1	2.5e-18	377	85	0.176	15	1
MMP0294		CCA	294587	294589	TTT -> CCA	Substitution	F -> P	TTT -> CCA	Substitution	Pyrrolo-quinoline quinone	NP_987414.1	4.4E-426	307	1064 -> 1070	17.5% -> 17.6%	187	54.7% -> 55.5%
MMP0294		G	294593	294593	A -> G	SNP (transition)	I -> V	ATT -> GTT	Substitution	Pyrrolo-quinoline quinone	NP_987414.1	3.5E-444	313	1072	0.175	188	0.553
MMP0294		TA	294591	294592	CG -> TA	Substitution	T -> I	ACG -> ATA	Substitution	Pyrrolo-quinoline quinone	NP_987414.1	3.2E-466	311	1068	0.174	186	50.3% -> 54.0%
MMP0294		GATAA	294746	294750	AAGGT -> GATAA	Substitution	KV -> DN	AAG,GTT -> GAT,AAT	Substitution	Pyrrolo-quinoline quinone	NP_987414.1	9.3E-433	466	1093 -> 1108	17.3% -> 17.6%	192	50.9% -> 55.4%
MMP0294		CA	294597	294598	TT -> CA	Substitution	F -> S	TTT -> TCA	Substitution	Pyrrolo-quinoline quinone	NP_987414.1	8.7E-456	317	1071 -> 1075	17.3% -> 17.4%	186	51.3% -> 54.8%
MMP0294		A	294550	294550	G -> A	SNP (transition)		AAG -> AAA	None	Pyrrolo-quinoline quinone	NP_987414.1	3.3E-386	270	936	0.173	162	0.512
MMP0294		CGT	294554	294556	AGA -> CGT	Substitution		AGA -> CGT	None	Pyrrolo-quinoline quinone	NP_987414.1	4.4E-361	274	929 -> 931	0.173	161	50.9% -> 51.5%
MMP0294		C	294604	294604	T -> C	SNP (transition)		GAT -> GAC	None	Pyrrolo-quinoline quinone	NP_987414.1	1.4E-858	324	1107	0.173	191	0.502
MMP0294		GCA	294581	294583	TCC -> GCA	Substitution	S -> A	TCC -> GCA	Substitution	Pyrrolo-quinoline quinone	NP_987414.1	1.1E-433	301	1071 -> 1073	17.2% -> 17.3%	185	55.5% -> 55.6%
MMP0294		ACA	294584	294586	GAT -> ACA	Substitution	D -> T	GAT -> ACA	Substitution	Pyrrolo-quinoline quinone	NP_987414.1	2.2E-442	304	1069 -> 1070	0.172	184	50.3% -> 54.8%
MMP0294		A	294601	294601	G -> A	SNP (transition)		GAG -> GAA	None	Pyrrolo-quinoline quinone	NP_987414.1	1.1E-427	321	1094	0.172	188	0.553
Intergenic region		A	455998	455998	T -> A	SNP (transversion)						2.8e-14		106	0.17	18	1
MMP1535		T	1493816	1493816	C -> T	SNP (transition)	D -> N	GAT -> AAT	Substitution	hypothetical protein	NP_988655.1	6.4e-13	361	94	0.17	16	1
MMP0294		ATAT	294577	294580	TGTA -> ATAT	Substitution	IV -> IY	ATT,GTA -> ATA,TAT	Substitution	Pyrrolo-quinoline quinone	NP_987414.1	4.9E-442	297	1040 -> 1074	16.9% -> 17.5%	182	50.2% -> 55.9%
Intergenic region		T	1624249	1624249	C -> T	SNP (transition)						3.3e-12		119	0.168	20	1
Intergenic region		A	746405	746405	C -> A	SNP (transversion)						2.7e-19		108	0.167	18	1
Intergenic region		T	80601	80601	A -> T	SNP (transversion)						1e-18		151	0.166	25	1
Intergenic region		A	581725	581725	G -> A	SNP (transition)						1.4e-15		127	0.165	21	1
Intergenic region		T	455951	455951	A -> T	SNP (transversion)						1.3e-12		86	0.163	14	1
MMP0294		GGAACAA	294605	294606	AT -> GGAACAA	Insertion			Frame Shift	Pyrrolo-quinoline quinone	NP_987414.1	9.1E-337	325	1107 -> 1134	16.0% -> 16.4%	182	50.5% -> 54.4%
MMP1215		A	1202449	1202449	C -> A	SNP (transversion)	V -> L	GTA -> TTA	Substitution	cobyric acid synthase	NP_988335.1	6.5e-28	580	228	0.158	36	0.944
Intergenic region		T	746414	746414	A -> T	SNP (transversion)						1.7e-17		115	0.157	18	1
Intergenic region		T	80624	80624	A -> T	SNP (transversion)						1.9e-16		142	0.155	22	1
MMP1535		A	1493857	1493857	C -> A	SNP (transversion)	C -> F	TGT -> TTT	Substitution	hypothetical protein	NP_988655.1	1.2e-19	320	161	0.155	25	1
Intergenic region		T	581740	581740	A -> T	SNP (transversion)						3.7e-11		105	0.152	16	1
MMP1535		A	1493853	1493853	T -> A	SNP (transversion)		TCA -> TCT	None	hypothetical protein	NP_988655.1	7.1e-19	324	158	0.152	24	0.958
MMP1535		A	1493834	1493834	T -> A	SNP (transversion)	I -> F	ATT -> TTT	Substitution	hypothetical protein	NP_988655.1	1.3e-12	343	126	0.151	19	1
Intergenic region		A	455949	455949	C -> A	SNP (transversion)						3.9e-10		87	0.149	13	1
MMP0011		T	21972	21972	G -> T	SNP (transversion)	P -> T	CCA -> ACA	Substitution	DNA-cytosine methyltransferase	NP_987131.1	8.1e-30	70	235	0.149	35	0.971
Intergenic region		A	80590	80590	T -> A	SNP (transversion)						1.8e-18		176	0.148	26	1
Intergenic region		T	455913	455913	C -> T	SNP (transition)						7.8e-09		75	0.147	11	1
Intergenic region		T	581747	581747	A -> T	SNP (transversion)						1.8e-12		102	0.147	15	1
MMP1535		C	1493887	1493887	G -> C	SNP (transversion)	A -> G	GCA -> GGA	Substitution	hypothetical protein	NP_988655.1	1.4e-14	290	177	0.147	26	1
MMP1535		C	1493902	1493902	T -> C	SNP (transition)	E -> G	GAA -> GGA	Substitution	hypothetical protein	NP_988655.1	4.5e-17	275	190	0.147	28	0.964
MMP0581		T	577813	577813	A -> T	SNP (transversion)			Extension	hypothetical protein	NP_987701.1	2.1e-22	782	192	0.146	28	1
MMP1535		C	1493912	1493912	T -> C	SNP (transition)	R -> G	AGG -> GGG	Substitution	hypothetical protein	NP_988655.1	5.1e-17	265	192	0.146	28	1
MMP1535		A	1493756	1493756	G -> A	SNP (transition)	L -> F	CTT -> TTT	Substitution	hypothetical protein	NP_988655.1	1.5e-12	421	55	0.145	8	1
MMP0392	purD	A	391015	391015	C -> A	SNP (transversion)	A -> S	GCC -> TCC	Substitution	phosphoribosylamine--glycine ligase	NP_987512.1	5.8e-23	46	195	0.144	28	1
Intergenic region		A	455884	455884	G -> A	SNP (transition)						5.3e-08		56	0.143	8	1
Intergenic region		T	455909	455909	G -> T	SNP (transversion)						3.6e-08		70	0.143	10	1
Intergenic region		C	581700	581700	A -> C	SNP (transversion)						2.3e-14		147	0.143	21	1
MMP1535		A	1493790	1493790	T -> A	SNP (transversion)	L -> F	TTA -> TTT	Substitution	hypothetical protein	NP_988655.1	7.3e-11	387	77	0.143	11	1
MMP1535		T	1493820	1493820	A -> T	SNP (transversion)	N -> K	AAT -> AAA	Substitution	hypothetical protein	NP_988655.1	2.3e-10	357	98	0.143	14	1
Intergenic region		A	80596	80596	C -> A	SNP (transversion)						8.1e-18		163	0.141	23	1
Intergenic region		T	455888	455888	G -> T	SNP (transversion)						4.3e-09		64	0.141	9	1
Intergenic region		T	228881	228881	G -> T	SNP (transversion)						2.5e-15		136	0.14	19	0.947
MMP1535		A	1493850	1493850	T -> A	SNP (transversion)		ATA -> ATT	None	hypothetical protein	NP_988655.1	1.3e-15	327	157	0.14	22	1
MMP0938	cobS	A	925970	925970	C -> A	SNP (transversion)			Truncation	cobalamin (5'-phosphate) synthase	NP_988058.1	2.7e-14	394	175	0.137	24	1
MMP1535		C	1493893	1493893	A -> C	SNP (transversion)	V -> G	GTT -> GGT	Substitution	hypothetical protein	NP_988655.1	3.4e-15	284	183	0.137	25	1
Intergenic region		T	455983	455983	C -> T	SNP (transition)						3.7e-08		103	0.136	14	1
Intergenic region		T	577832	577832	A -> T	SNP (transversion)						2.8e-15		162	0.136	22	1
Intergenic region		A	1624233	1624233	C -> A	SNP (transversion)						6.4e-14		140	0.136	19	1
MMP1682	recJ	C	1624300	1624300	A -> C	SNP (transversion)	D -> E	GAT -> GAG	Substitution	single stranded DNA-specific exonuclease	NP_988802.1	4.7e-10	1374	140	0.136	19	1
Intergenic region		T	80594	80594	A -> T	SNP (transversion)						4.5e-16		163	0.135	22	0.955
Intergenic region		T	1627145	1627145	G -> T	SNP (transversion)						1.2e-41		215	0.135	29	0.862
MMP0011		A	21841	21841	T -> A	SNP (transversion)	L -> F	TTA -> TTT	Substitution	DNA-cytosine methyltransferase	NP_987131.1	5.4e-12	201	156	0.135	21	1
MMP1176		T	1159362	1159362	A -> T	SNP (transversion)		ATA -> ATT	None	iron transport system substrate-binding protein,N-term half	NP_988296.1	4.1e-110	372	52	0.135	7	0.72
MMP1535		A	1493773	1493773	T -> A	SNP (transversion)	Y -> F	TAT -> TTT	Substitution	hypothetical protein	NP_988655.1	5.9e-09	404	74	0.135	10	1
MMP1535		T	1493824	1493824	A -> T	SNP (transversion)	I -> K	ATA -> AAA	Substitution	hypothetical protein	NP_988655.1	5.9e-11	353	104	0.135	14	1
Intergenic region		T	455933	455933	A -> T	SNP (transversion)						3.7e-08		82	0.134	11	1
MMP0763		A	753831	753831	T -> A	SNP (transversion)	L -> I	TTA -> ATA	Substitution	hypothetical protein	NP_987883.1	1.9e-15	58	164	0.134	22	1
MMP0938	cobS	A	925944	925944	T -> A	SNP (transversion)	L -> F	TTA -> TTT	Substitution	cobalamin (5'-phosphate) synthase	NP_988058.1	9.8e-13	420	151	0.132	20	0.95
MMP1535		A	1493777	1493777	G -> A	SNP (transition)	P -> S	CCA -> TCA	Substitution	hypothetical protein	NP_988655.1	5.2e-08	400	77	0.13	10	1
Intergenic region		TGCA	1627432	1627435	ATAT -> TGCA	Substitution						2.3e-66		198 -> 222	12.9% -> 17.6%	27 -> 39	51.3% -> 52.5%
MMP0069		T	80660	80660	C -> T	SNP (transition)		TTC -> TTT	None	methylated-DNA--protein-cysteine methyltransferase	NP_987189.1	4.1e-15	12	171	0.129	22	1
MMP0763		G	753778	753778	A -> G	SNP (transition)	E -> G	GAA -> GGA	Substitution	hypothetical protein	NP_987883.1	2.6e-19	5	232	0.129	30	0.967
MMP1535		A	1493771	1493771	T -> A	SNP (transversion)	I -> F	ATT -> TTT	Substitution	hypothetical protein	NP_988655.1	5.4e-07	406	70	0.129	9	1
Intergenic region		A	1627147	1627147	T -> A	SNP (transversion)						9e-37		219	0.128	28	0.857
MMP0581		T	577807	577807	A -> T	SNP (transversion)	E -> V	GAA -> GTA	Substitution	hypothetical protein	NP_987701.1	6.3e-16	776	195	0.128	25	1
Intergenic region		A	1624266	1624266	T -> A	SNP (transversion)						2.4e-10		111	0.126	14	1
MMP0011		T	21891	21891	A -> T	SNP (transversion)	L -> I	TTA -> ATA	Substitution	DNA-cytosine methyltransferase	NP_987131.1	4.8e-14	151	198	0.126	25	1
MMP0011		A	21900	21900	C -> A	SNP (transversion)			Truncation	DNA-cytosine methyltransferase	NP_987131.1	2.3e-14	142	198	0.126	25	1
MMP0294		A	294606	294606	T -> A	SNP (transversion)	I -> N	ATT -> AAT	Substitution	Pyrrolo-quinoline quinone	NP_987414.1	5.2E-873	326	1134	0.126	143	0.505
MMP1535		A	1493864	1493864	T -> A	SNP (transversion)	I -> L	ATA -> TTA	Substitution	hypothetical protein	NP_988655.1	4.6e-13	313	167	0.126	21	1
Intergenic region		GC	49177	49178	AT -> GC	Substitution						4.8e-08		16	0.125	2	0.5
Intergenic region		T	49180	49180	A -> T	SNP (transversion)						2.9e-08		16	0.125	2	0.5
Intergenic region		TTT	49182	49184	AAA -> TTT	Substitution						4.8e-08		16	0.125	2	0.5
Intergenic region		T	49186	49186	A -> T	SNP (transversion)						3.9e-08		16	0.125	2	0.5
Intergenic region		T	228892	228892	C -> T	SNP (transition)						8.2e-11		136	0.125	17	1
Intergenic region		T	455906	455906	C -> T	SNP (transition)						1.1e-07		72	0.125	9	1
Intergenic region		T	577834	577834	G -> T	SNP (transversion)						1.2e-14		160	0.125	20	1
MMP0069		TTT	80649	80651	ATG -> TTT	Substitution	M -> F	ATG -> TTT	Substitution	methylated-DNA--protein-cysteine methyltransferase	NP_987189.1	2.3e-20	1	136	0.125	17	96.0% -> 100.0%
MMP0763		T	753874	753874	C -> T	SNP (transition)	S -> F	TCT -> TTT	Substitution	hypothetical protein	NP_987883.1	2.1e-16	101	152	0.125	19	1
MMP1535		C	1493899	1493899	G -> C	SNP (transversion)	A -> G	GCA -> GGA	Substitution	hypothetical protein	NP_988655.1	4.4e-12	278	184	0.125	23	1
MMP0294		AAC	294602	294604	GAT -> AAC	Substitution	D -> N	GAT -> AAC	Substitution	Pyrrolo-quinoline quinone	NP_987414.1	8.8E-315	322	1095 -> 1107	12.3% -> 12.4%	136	50.2% -> 56.2%
Intergenic region		A	456003	456003	T -> A	SNP (transversion)						9.8e-10		114	0.123	14	1
MMP0294		TTATAC	294755	294754	+TTATAC	Insertion	-> LY	-> TTA,TAC	Insertion	Pyrrolo-quinoline quinone	NP_987414.1	1.7e-211	475	1042	0.123	128	58.3% -> 60.8%
MMP0763		A	753858	753858	G -> A	SNP (transition)	V -> I	GTT -> ATT	Substitution	hypothetical protein	NP_987883.1	2.6e-15	85	163	0.123	20	1
MMP0026	DP2	T	34941	34941	C -> T	SNP (transition)	D -> N	GAT -> AAT	Substitution	DNA polymerase II large subunit	NP_987146.1	1.6e-18	1711	241	0.12	29	0.966
Intergenic region		T	1627146	1627146	A -> T	SNP (transversion)						1.1e-34		218	0.119	26	0.846
MMP0011		T	21849	21849	C -> T	SNP (transition)	D -> N	GAT -> AAT	Substitution	DNA-cytosine methyltransferase	NP_987131.1	4.8e-13	193	160	0.119	19	1
MMP1535		AA	1493796	1493797	TG -> AA	Substitution	S -> F	TCA -> TTT	Substitution	hypothetical protein	NP_988655.1	5.9e-08	380	80 -> 85	11.8% -> 12.5%	10	93.8% -> 100.0%
Intergenic region		A	581717	581717	C -> A	SNP (transversion)						1.5e-13		136	0.118	16	1
Intergenic region		A	581749	581749	C -> A	SNP (transversion)						2.5e-10		102	0.118	12	1
MMP0581		G	577801	577801	T -> G	SNP (transversion)	V -> G	GTT -> GGT	Substitution	hypothetical protein	NP_987701.1	1e-14	770	203	0.118	24	1
MMP0757		C	749589	749589	A -> C	SNP (transversion)	V -> G	GTT -> GGT	Substitution	hypothetical protein	NP_987877.1	6.2e-09	287	102	0.118	12	1
MMP1682	recJ	G	1624312	1624312	T -> G	SNP (transversion)		CCA -> CCC	None	single stranded DNA-specific exonuclease	NP_988802.1	5.2e-12	1362	152	0.118	18	1
Intergenic region		T	455922	455922	C -> T	SNP (transition)						2.2e-07		77	0.117	9	1
Intergenic region		C	1624228	1624228	A -> C	SNP (transversion)						4.2e-11		162	0.117	19	1
MMP0026	DP2	T	34922	34922	A -> T	SNP (transversion)	I -> K	ATA -> AAA	Substitution	DNA polymerase II large subunit	NP_987146.1	3.2e-20	1730	282	0.117	33	0.97
MMP0915	cobY/cofC	A	905195	905195	T -> A	SNP (transversion)	N -> K	AAT -> AAA	Substitution	nucleoside triphosphate: 5'-deoxyadenosylcobinamide phosphate nucleotidyltransferase	NP_988035.1	2.9e-18	216	205	0.117	24	1
MMP1535		A	1493859	1493859	G -> A	SNP (transition)		ATC -> ATT	None	hypothetical protein	NP_988655.1	2.7e-14	318	163	0.117	19	1
MMP1535		T	1493859	1493859	G -> T	SNP (transversion)		ATC -> ATA	None	hypothetical protein	NP_988655.1	5.5e-13	318	163	0.117	19	1
Intergenic region		T	80618	80618	A -> T	SNP (transversion)						1.5e-13		146	0.116	17	1
MMP0068	amtB	A	80563	80563	T -> A	SNP (transversion)	L -> H	CTC -> CAC	Substitution	ammonium transporter	NP_987188.1	6.2e-22	1211	320	0.116	37	0.946
MMP0581		A	577679	577679	G -> A	SNP (transition)		CAG -> CAA	None	hypothetical protein	NP_987701.1	4.4e-20	648	278	0.115	32	0.969
MMP1090		T	1082804	1082804	G -> T	SNP (transversion)	T -> K	ACA -> AAA	Substitution	NAD-dependent epimerase/dehydratase	NP_988210.1	2.5e-18	650	297	0.114	34	0.971
MMP1535		T	1493922	1493922	C -> T	SNP (transition)		ACG -> ACA	None	hypothetical protein	NP_988655.1	2.9e-17	255	193	0.114	22	1
MMP1649	modC	T	1589984	1589984	A -> T	SNP (transversion)	I -> K	ATA -> AAA	Substitution	ABC transporter ATPase	NP_988769.1	1.5e-18	1055	246	0.114	28	1
Intergenic region		T	1624240	1624240	A -> T	SNP (transversion)						1.9e-11		142	0.113	16	1
MMP1215		A	1202434	1202434	T -> A	SNP (transversion)	R -> W	AGG -> TGG	Substitution	cobyric acid synthase	NP_988335.1	3.7e-18	595	221	0.113	25	1
MMP1535		C	1493865	1493865	T -> C	SNP (transition)		GGA -> GGG	None	hypothetical protein	NP_988655.1	9.7e-16	312	168	0.113	19	1
MMP1535		A	1493887	1493887	G -> A	SNP (transition)	A -> V	GCA -> GTA	Substitution	hypothetical protein	NP_988655.1	4.8e-14	290	177	0.113	20	1
Intergenic region		T	456050	456050	G -> T	SNP (transversion)						2.5e-12		169	0.112	19	1
MMP0069		A	80656	80656	C -> A	SNP (transversion)	T -> K	ACA -> AAA	Substitution	methylated-DNA--protein-cysteine methyltransferase	NP_987189.1	1.8e-12	8	152	0.112	17	1
MMP0294		CG	294599	294600	GA -> CG	Substitution	E -> R	GAG -> CGG	Substitution	Pyrrolo-quinoline quinone	NP_987414.1	3.8e-274	319	1079 -> 1080	0.112	121	0.557
MMP1090		T	1082708	1082708	G -> T	SNP (transversion)	T -> K	ACA -> AAA	Substitution	NAD-dependent epimerase/dehydratase	NP_988210.1	3.6e-21	746	249	0.112	28	0.964
MMP1648		A	1589962	1589962	T -> A	SNP (transversion)			Truncation	hypothetical protein	NP_988768.1	2.8e-21	1181	223	0.112	25	1
MMP1215		T	1202394	1202394	A -> T	SNP (transversion)	I -> N	ATC -> AAC	Substitution	cobyric acid synthase	NP_988335.1	1.8e-17	635	289	0.111	32	0.969
MMP1685		T	1627240	1627240	G -> T	SNP (transversion)	Q -> K	CAG -> AAG	Substitution	hypothetical protein	NP_988805.1	1.2E-733	136	533	0.111	59	0.596
MMP1215		A	1202511	1202511	G -> A	SNP (transition)	A -> V	GCA -> GTA	Substitution	cobyric acid synthase	NP_988335.1	1.1e-18	518	227	0.11	25	1
MMP1648		A	1589955	1589955	G -> A	SNP (transition)	E -> K	GAA -> AAA	Substitution	hypothetical protein	NP_988768.1	3.4e-21	1174	227	0.11	25	1
MMP0026	DP2	T	34942	34942	G -> T	SNP (transversion)	F -> L	TTC -> TTA	Substitution	DNA polymerase II large subunit	NP_987146.1	1.6e-16	1710	239	0.109	26	1
MMP0915	cobY/cofC	A	905149	905149	C -> A	SNP (transversion)	T -> K	ACA -> AAA	Substitution	nucleoside triphosphate: 5'-deoxyadenosylcobinamide phosphate nucleotidyltransferase	NP_988035.1	1e-16	170	239	0.109	26	1
MMP0938	cobS	A	925925	925925	C -> A	SNP (transversion)			Truncation	cobalamin (5'-phosphate) synthase	NP_988058.1	1.2e-16	439	183	0.109	20	1
MMP0294		TTC	294590	294592	ACG -> TTC	Substitution	T -> F	ACG -> TTC	Substitution	Pyrrolo-quinoline quinone	NP_987414.1	1.6e-262	310	1067 -> 1068	0.108	115	50.3% -> 58.1%
MMP0915	cobY/cofC	A	905189	905189	T -> A	SNP (transversion)	N -> K	AAT -> AAA	Substitution	nucleoside triphosphate: 5'-deoxyadenosylcobinamide phosphate nucleotidyltransferase	NP_988035.1	3.5e-15	210	213	0.108	23	0.957
MMP1165		T	1150410	1150410	G -> T	SNP (transversion)			Truncation	heavy metal translocating P-type ATPase	NP_988285.1	1.2e-18	2080	222	0.108	24	1
MMP0294		GAAGA	294594	294598	TTTTT -> GAAGA	Substitution	IF -> RR	ATT,TTT -> AGA,AGA	Substitution	Pyrrolo-quinoline quinone	NP_987414.1	3.3e-266	314	1071 -> 1075	10.8% -> 11.0%	116 -> 118	51.3% -> 58.1%
Intergenic region		T	455972	455972	C -> T	SNP (transition)						4.8e-07		103	0.107	11	1
MMP1535		A	1493828	1493828	T -> A	SNP (transversion)	T -> S	ACA -> TCA	Substitution	hypothetical protein	NP_988655.1	1.2e-10	349	122	0.107	13	1
Intergenic region		C	26054	26054	A -> C	SNP (transversion)						2.1e-17		255	0.106	27	1
Intergenic region		A	339199	339199	G -> A	SNP (transition)						1.4e-08		94	0.106	10	1
MMP0392	purD	C	390987	390987	A -> C	SNP (transversion)	V -> G	GTG -> GGG	Substitution	phosphoribosylamine--glycine ligase	NP_987512.1	7.4e-13	74	236	0.106	25	1
MMP0763		A	753824	753824	C -> A	SNP (transversion)	N -> K	AAC -> AAA	Substitution	hypothetical protein	NP_987883.1	2.1e-11	51	161	0.106	17	1
MMP1681		T	1624206	1624206	G -> T	SNP (transversion)	D -> E	GAC -> GAA	Substitution	hypothetical protein	NP_988801.1	5.4e-17	15	189	0.106	20	1
Intergenic region		TGATG	1627438	1627442	ATTCA -> TGATG	Substitution						1.6e-47		187 -> 199	10.6% -> 13.2%	21 -> 25	52.0% -> 54.5%
Intergenic region		T	228904	228904	A -> T	SNP (transversion)						2.9e-08		133	0.105	14	1
MMP0011		T	21834	21834	C -> T	SNP (transition)	D -> N	GAT -> AAT	Substitution	DNA-cytosine methyltransferase	NP_987131.1	2.2e-11	208	162	0.105	17	1
MMP0294		A	294584	294584	G -> A	SNP (transition)	D -> N	GAT -> AAT	Substitution	Pyrrolo-quinoline quinone	NP_987414.1	4.8E-738	304	1069	0.105	112	0.503
MMP0584	valS	T	581668	581668	A -> T	SNP (transversion)	S -> T	TCA -> ACA	Substitution	valyl-tRNA synthetase	NP_987704.1	4.5e-16	22	238	0.105	25	1
MMP1535		C	1493904	1493904	G -> C	SNP (transversion)			Truncation	hypothetical protein	NP_988655.1	2.9e-10	273	190	0.105	20	1
MMP0011		C	21938	21938	G -> C	SNP (transversion)	A -> G	GCA -> GGA	Substitution	DNA-cytosine methyltransferase	NP_987131.1	8.5e-11	104	231	0.104	24	1
MMP0294		AG	294587	294588	TT -> AG	Substitution	F -> S	TTT -> AGT	Substitution	Pyrrolo-quinoline quinone	NP_987414.1	6.2e-247	307	1064 -> 1066	0.104	111	56.9% -> 57.9%
MMP1049		A	1041871	1041871	T -> A	SNP (transversion)	F -> I	TTC -> ATC	Substitution	multiple resistance and pH regulation protein F	NP_988169.1	2e-18	238	270	0.104	28	1
MMP1112		C	1102486	1102486	A -> C	SNP (transversion)	V -> G	GTA -> GGA	Substitution	hypothetical protein	NP_988232.1	1.1e-09	677	125	0.104	13	1
MMP1535		AAA	1493766	1493768	CAG -> AAA	Substitution	L -> F	CTG -> TTT	Substitution	hypothetical protein	NP_988655.1	5.1e-08	409	59 -> 68	10.3% -> 11.9%	7	1
Intergenic region		G	456033	456033	C -> G	SNP (transversion)						7.2e-11		156	0.103	16	1
Intergenic region		T	581758	581758	G -> T	SNP (transversion)						2.9e-08		78	0.103	8	1
Intergenic region		T	746426	746426	A -> T	SNP (transversion)						1.1e-14		184	0.103	19	1
MMP0026	DP2	T	34911	34911	C -> T	SNP (transition)	D -> N	GAT -> AAT	Substitution	DNA polymerase II large subunit	NP_987146.1	4.4e-17	1741	273	0.103	28	1
MMP0392	purD	A	391003	391003	T -> A	SNP (transversion)			Truncation	phosphoribosylamine--glycine ligase	NP_987512.1	4.3e-13	58	204	0.103	21	0.952
MMP0581		A	577766	577766	C -> A	SNP (transversion)	D -> E	GAC -> GAA	Substitution	hypothetical protein	NP_987701.1	4.6e-17	735	233	0.103	24	1
MMP0763		T	753801	753801	G -> T	SNP (transversion)	D -> Y	GAT -> TAT	Substitution	hypothetical protein	NP_987883.1	3.4e-13	28	194	0.103	20	1
MMP1238	bioB	A	1224404	1224404	T -> A	SNP (transversion)	F -> L	TTT -> TTA	Substitution	biotin synthase	NP_988358.1	1.6e-13	522	233	0.103	24	1
MMP1386		A	1366285	1366285	G -> A	SNP (transition)	E -> K	GAA -> AAA	Substitution	hypothetical protein	NP_988506.1	3.2e-24	253	350	0.103	36	0.944
MMP0294		A	294581	294581	T -> A	SNP (transversion)	S -> T	TCC -> ACC	Substitution	Pyrrolo-quinoline quinone	NP_987414.1	3.1e-222	301	1073	0.102	109	0.582
MMP0294		T	294766	294766	C -> T	SNP (transition)		CCC -> CCT	None	Pyrrolo-quinoline quinone	NP_987414.1	6e-167	486	964	0.102	98	0.5
MMP0551		T	555145	555145	C -> T	SNP (transition)		CTG -> TTG	None	binding-protein dependent transport system innermembrane protein	NP_987671.1	1.1e-40	154	560	0.102	57	0.842
MMP1090		C	1082716	1082716	T -> C	SNP (transition)		GGA -> GGG	None	NAD-dependent epimerase/dehydratase	NP_988210.1	5.4e-16	738	255	0.102	26	1
MMP1649	modC	A	1589991	1589991	T -> A	SNP (transversion)			Truncation	ABC transporter ATPase	NP_988769.1	3.2e-16	1048	246	0.102	25	1
MMP1649	modC	T	1590063	1590063	G -> T	SNP (transversion)	P -> T	CCA -> ACA	Substitution	ABC transporter ATPase	NP_988769.1	2.6e-21	976	293	0.102	30	0.933
Intergenic region		A	80635	80635	T -> A	SNP (transversion)						2.9e-10		139	0.101	14	1
MMP1215		C	1202478	1202478	T -> C	SNP (transition)	E -> G	GAA -> GGA	Substitution	cobyric acid synthase	NP_988335.1	3.4e-13	551	227	0.101	23	1
MMP0011		T	21868	21868	A -> T	SNP (transversion)	D -> E	GAT -> GAA	Substitution	DNA-cytosine methyltransferase	NP_987131.1	3.9e-09	174	180	0.1	18	1
MMP0392	purD	T	391017	391017	A -> T	SNP (transversion)	I -> N	ATT -> AAT	Substitution	phosphoribosylamine--glycine ligase	NP_987512.1	2.3e-14	44	190	0.1	19	0.947
MMP0581		C	577726	577726	T -> C	SNP (transition)	V -> A	GTG -> GCG	Substitution	hypothetical protein	NP_987701.1	2.5e-17	695	280	0.1	28	1
MMP0670		T	660052	660052	G -> T	SNP (transversion)			Truncation	hypothetical protein	NP_987790.1	5.3e-18	844	240	0.1	24	1
Supplementary File 4
Variant SNPs of Chloroform resistant mutant Ch3 from its parental srain S2-B with at least 0.1 variant frequency
Locus_Tag	Gene	Name	Minimum	Maximum	Variant Necleotide (s)	Polymorphisms	Amino acid change	Codon change	Protein effect	Product	Protein_ID	Variant P-Value (Approximate)	CDS Position	Coverage	Variant Frequency	Variant Raw Frequency	Strand_Bias
Intergenic region		A	107992	107992	A	SNP (transversion)						5.0E-404		109	1	109	0.606
Intergenic region			876344	876370		Deletion						1.6e-11		9	1	9	0.889
Intergenic region		G	884146	884146	G	SNP (transition)						4e-24		9	1	9	0.889
Intergenic region		C	1497899	1497899	C	SNP (transition)						1.0E-315		90	1	90	0.522
Intergenic region		G	1588772	1588772	G	SNP (transition)						1.6E-659		183	1	183	0.568
MMP0882	purM	GTCA	<876230	876343	GTCA	Deletion			Extension	AIR synthase-like protein domain-containing protein	NP_988002.1	1.6e-11	760	9 -> 12	1	9 -> 12	83.3% -> 90.9%
MMP0007		A	17275	17275	A	SNP (transversion)	L -> H	CTT -> CAT	Substitution	geranylgeranylglyceryl phosphate synthase-like protein	NP_987127.1	4.0E-2481	473	690	0.999	689	0.63
MMP1115		G	1105420	1105420	G	SNP (transition)	L -> P	CTC -> CCC	Substitution	transketolase, N terminal half	NP_988235.1	3.2E-1810	299	518	0.998	517	0.636
MMP0017		C	27599	27599	C	SNP (transversion)	C -> G	TGT -> GGT	Substitution	hypothetical protein	NP_987137.1	4.0E-1059	127	295	0.997	294	0.503
MMP0419		G	421610	421610	G	SNP (transition)	D -> G	GAC -> GGC	Substitution	sodium:neurotransmitter symporter	NP_987539.1	2.1E-3013	1145	893	0.994	888	0.578
MMP1176		AT	<1159265	>1159355	AT	Deletion			Frame Shift	iron transport system substrate-binding protein,N-term half	NP_988296.1	6.1e-39	271	36 -> 37	48.6% -> 50.0%	18	72.2% -> 80.0%
MMP1176		G	<1159265	1159355	G	Deletion			Frame Shift	iron transport system substrate-binding protein,N-term half	NP_988296.1	9.7e-36	271	36	0.444	16	62.5% -> 72.2%
MMP1685		GCGA	<1627193	>1627192	GCGA	Substitution	AI -> VA	GCA,ATA -> GTC,GCA	Substitution	hypothetical protein	NP_988805.1	9.1e-286	182	292 -> 294	38.8% -> 39.2%	114 -> 115	60.0% -> 62.0%
Intergenic region		CGAC	<1627443	1627446	TGATGCGAC	Substitution						1.5e-78		87 -> 92	30.8% -> 37.5%	28 -> 33	57.1% -> 63.3%
MMP1535		A	1493838	1493838	A	SNP (transversion)	L -> F	TTG -> TTT	Substitution	hypothetical protein	NP_988655.1	2.6e-17	339	66	0.303	20	1
Intergenic region		C	455994	455994	C	SNP (transversion)						2.6e-12		50	0.3	15	1
Intergenic region		GAA	1627451	1627453	GAA	Substitution						1.5e-66		89 -> 90	29.2% -> 32.2%	26 -> 29	60.0% -> 63.0%
MMP1689	comE		1630332	1630332		Deletion			Frame Shift	sulfopyruvate decarboxylase subunit beta	NP_988809.1	1.7e-136	157	449	0.292	131	0.573
MMP1438			1409512	1409514		Deletion	T ->	ACC ->	Deletion	hypothetical protein	NP_988558.1	4.3e-80	349	384 -> 385	0.26	100	69.2% -> 70.0%
MMP0581		A	577755	577755	A	SNP (transition)	E -> K	GAA -> AAA	Substitution	hypothetical protein	NP_987701.1	4.7e-23	724	109	0.257	28	1
MMP1682	recJ	T	1624275	1624275	T	SNP (transversion)	L -> I	TTA -> ATA	Substitution	single stranded DNA-specific exonuclease	NP_988802.1	2.1e-17	1399	105	0.257	27	1
MMP1535		T	1493786	1493786	T	SNP (transversion)	P -> T	CCA -> ACA	Substitution	hypothetical protein	NP_988655.1	1.3e-08	391	39	0.256	10	1
Intergenic region		T	581695	581695	T	SNP (transition)						1.7e-20		91	0.253	23	1
MMP1535		C	1493874	1493874	C	SNP (transition)		GCA -> GCG	None	hypothetical protein	NP_988655.1	2.8e-16	303	101	0.248	25	1
MMP0584	valS	T	581686	581686	T	SNP (transition)	E -> K	GAA -> AAA	Substitution	valyl-tRNA synthetase	NP_987704.1	1e-19	4	98	0.245	24	1
MMP1535		C	1493883	1493883	C	SNP (transversion)		GGT -> GGG	None	hypothetical protein	NP_988655.1	7.4e-19	294	107	0.243	26	0.962
MMP1535		A	1493889	1493889	A	SNP (transversion)	L -> F	TTG -> TTT	Substitution	hypothetical protein	NP_988655.1	9.8e-21	288	108	0.241	26	1
MMP1176		T	1159256	>1159256	TG	Substitution	G -> V	GGA -> GTG	Substitution	iron transport system substrate-binding protein,N-term half	NP_988296.1	2e-16	266	37 -> 56	23.2% -> 35.1%	13	1
Intergenic region		T	581705	581705	T	SNP (transversion)						6.1e-17		74	0.23	17	1
MMP0581		T	577785	577785	T	SNP (transversion)			Truncation	hypothetical protein	NP_987701.1	7.5e-20	754	97	0.227	22	1
Intergenic region		C	511888	511888	C	SNP (transition)						1.1e-07		9	0.222	2	0.5
MMP1209		A	1196260	1196260	A	SNP (transversion)	I -> N	ATC -> AAC	Substitution	hypothetical protein	NP_988329.1	2.2e-31	167	158	0.222	35	0.971
MMP1535		A	1493830	1493830	AA	Substitution	S -> F	TCA -> TTT	Substitution	hypothetical protein	NP_988655.1	1e-13	347	63 -> 64	21.9% -> 22.2%	14	1
MMP0326	metG	T	323450	323450	T	SNP (transversion)	M -> I	ATG -> ATT	Substitution	methionyl-tRNA synthetase	NP_987446.1	3.8e-33	1053	161	0.217	35	0.943
MMP1535		C	1493896	1493896	C	SNP (transversion)	V -> G	GTA -> GGA	Substitution	hypothetical protein	NP_988655.1	4.4e-17	281	111	0.216	24	1
MMP1209		T	1196252	1196252	T	SNP (transition)		TTC -> TTT	None	hypothetical protein	NP_988329.1	2.2e-25	159	160	0.213	34	0.971
MMP1215		T	1202464	1202464	T	SNP (transversion)	L -> I	CTT -> ATT	Substitution	cobyric acid synthase	NP_988335.1	9.2e-19	565	130	0.208	27	0.963
Intergenic region		T	455902	455902	T	SNP (transversion)						3e-07		34	0.206	7	1
MMP1535		AAA	1493844	1493846	AAA	Substitution	L -> F	CTA -> TTT	Substitution	hypothetical protein	NP_988655.1	6.7e-17	331	73	0.205	15	1
Intergenic region		T	581691	581691	T	SNP (transversion)						3.3e-15		95	0.2	19	1
Intergenic region		C	781263	781263	C	SNP (transition)						4.3e-08		10	0.2	2	0.5
MMP1535		AA	1493750	1493751	AA	Substitution	LI -> FF	TTA,ATT -> TTT,TTT	Substitution	hypothetical protein	NP_988655.1	1.6e-07	426	25	0.2	5	1
Intergenic region		T	456028	456028	T	SNP (transversion)						9.9e-14		76	0.197	15	1
Intergenic region		T	455910	455910	T	SNP (transversion)						9.9e-07		36	0.194	7	1
MMP0581		A	577762	577762	A	SNP (transition)	S -> N	AGT -> AAT	Substitution	hypothetical protein	NP_987701.1	1.2e-16	731	108	0.194	21	1
Intergenic region		GGGC	1627455	1627458	GGGC	Substitution						5.3e-39		79 -> 90	19.0% -> 27.8%	15 -> 25	64.0% -> 80.0%
Intergenic region		T	581715	581715	T	SNP (transversion)						9e-11		63	0.19	12	0.917
MMP0670		G	660075	660075	G	SNP (transversion)		GGT -> GGG	None	hypothetical protein	NP_987790.1	4.5e-21	867	147	0.19	28	1
MMP0581		A	577716	577716	A	SNP (transition)	V -> I	GTT -> ATT	Substitution	hypothetical protein	NP_987701.1	1.6e-20	685	117	0.188	22	1
MMP0584	valS	C	581688	581688	C	SNP (transversion)	M -> R	ATG -> AGG	Substitution	valyl-tRNA synthetase	NP_987704.1	2.6e-14	2	96	0.188	18	1
MMP1438			1409491	1409511		Deletion	DTSSEDN ->	GAC,ACT,TCT,TCT,GAA,GAT,AAT ->	Deletion	hypothetical protein	NP_988558.1	1.4e-47	328	352 -> 383	18.3% -> 19.9%	70	69.3% -> 78.6%
MMP1215		T	1202496	1202496	T	SNP (transversion)	T -> K	ACA -> AAA	Substitution	cobyric acid synthase	NP_988335.1	6.3e-23	533	132	0.182	24	1
MMP0392	purD	C	391034	391034	C	SNP (transition)		GGA -> GGG	None	phosphoribosylamine--glycine ligase	NP_987512.1	5.4e-12	27	116	0.181	21	1
Intergenic region		T	581710	581710	T	SNP (transversion)						5.4e-09		67	0.179	12	1
MMP0581		T	577694	577694	T	SNP (transversion)	L -> F	TTA -> TTT	Substitution	hypothetical protein	NP_987701.1	1.1e-16	663	108	0.176	19	1
MMP0581		A	577758	577758	A	SNP (transversion)	L -> I	TTA -> ATA	Substitution	hypothetical protein	NP_987701.1	9.1e-15	727	108	0.176	19	0.947
Intergenic region		A	1627139	1627139	A	SNP (transversion)						1e-34		109	0.174	19	0.632
MMP0581		A	577707	577707	A	SNP (transversion)	F -> I	TTT -> ATT	Substitution	hypothetical protein	NP_987701.1	4.6e-13	676	110	0.173	19	1
MMP0338		T	334660	334660	T	SNP (transversion)			Truncation	hypothetical protein	NP_987458.1	4.4e-21	83	145	0.172	25	1
MMP0011		A	21837	21837	A	SNP (transition)			Truncation	DNA-cytosine methyltransferase	NP_987131.1	1.5e-15	205	126	0.167	21	1
MMP1535		T	1493818	1493818	T	SNP (transversion)	I -> K	ATA -> AAA	Substitution	hypothetical protein	NP_988655.1	2.9e-07	359	54	0.167	9	1
MMP0915	cobY/cofC	C	905144	905144	C	SNP (transition)		CCT -> CCC	None	nucleoside triphosphate: 5'-deoxyadenosylcobinamide phosphate nucleotidyltransferase	NP_988035.1	1.4e-17	165	151	0.166	25	1
MMP1535		T	1493928	1493928	T	SNP (transversion)	N -> K	AAT -> AAA	Substitution	hypothetical protein	NP_988655.1	1.9e-13	249	122	0.164	20	1
MMP0763		T	753861	753861	T	SNP (transversion)	G -> W	GGG -> TGG	Substitution	hypothetical protein	NP_987883.1	1.5e-15	88	117	0.162	19	1
MMP0392	purD	C	390984	390984	C	SNP (transition)	E -> G	GAG -> GGG	Substitution	phosphoribosylamine--glycine ligase	NP_987512.1	9.7e-16	77	168	0.161	27	1
MMP0915	cobY/cofC	A	905053	905053	A	SNP (transversion)	I -> N	ATC -> AAC	Substitution	nucleoside triphosphate: 5'-deoxyadenosylcobinamide phosphate nucleotidyltransferase	NP_988035.1	1.8e-19	74	205	0.161	33	0.97
MMP0915	cobY/cofC	A	905157	905157	A	SNP (transversion)	Y -> N	TAT -> AAT	Substitution	nucleoside triphosphate: 5'-deoxyadenosylcobinamide phosphate nucleotidyltransferase	NP_988035.1	1.3e-21	178	125	0.16	20	1
MMP1112		T	1102494	1102494	T	SNP (transversion)	N -> K	AAT -> AAA	Substitution	hypothetical protein	NP_988232.1	1.8e-11	669	81	0.16	13	1
MMP1112		T	1102548	1102548	T	SNP (transversion)	N -> K	AAC -> AAA	Substitution	hypothetical protein	NP_988232.1	1.6e-12	615	88	0.159	14	1
MMP1535		A	1493879	1493879	A	SNP (transversion)	G -> W	GGG -> TGG	Substitution	hypothetical protein	NP_988655.1	1.1e-11	298	107	0.159	17	1
Intergenic region		G	456039	456039	G	SNP (transversion)						9.5e-09		76	0.158	12	1
Intergenic region		C	456046	456046	C	SNP (transversion)						1.6e-11		83	0.157	13	1
MMP1595		T	1544703	1544703	T	SNP (transversion)	N -> K	AAT -> AAA	Substitution	queuine/other tRNA-ribosyltransferase	NP_988715.1	5.1e-22	765	218	0.156	34	0.971
MMP1649	modC	A	1590017	1590017	A	SNP (transversion)	C -> F	TGT -> TTT	Substitution	ABC transporter ATPase	NP_988769.1	7.3e-23	1022	199	0.156	31	0.968
MMP0026	DP2	T	34938	34938	T	SNP (transition)	E -> K	GAA -> AAA	Substitution	DNA polymerase II large subunit	NP_987146.1	6.1e-31	1714	174	0.155	27	1
MMP1215		A	1202459	1202459	A	SNP (transversion)	L -> F	TTA -> TTT	Substitution	cobyric acid synthase	NP_988335.1	4.4e-16	570	129	0.155	20	1
Intergenic region		C	339321	339321	C	SNP (transversion)						3.9e-07		52	0.154	8	1
MMP0338		C	334639	334639	C	SNP (transversion)	V -> G	GTG -> GGG	Substitution	hypothetical protein	NP_987458.1	4.5e-22	104	182	0.154	28	0.964
MMP0845		G	838567	838567	G	SNP (transition)		ATT -> ATC	None	hypothetical protein	NP_987965.1	9.1e-08	87	13	0.154	2	0.5
MMP1535		C	1493906	1493906	C	SNP (transversion)	Y -> D	TAC -> GAC	Substitution	hypothetical protein	NP_988655.1	2.1e-21	271	123	0.154	19	0.967
MMP0581		A	577768	577768	A	SNP (transversion)	I -> K	ATA -> AAA	Substitution	hypothetical protein	NP_987701.1	1.6e-12	737	105	0.152	16	1
Intergenic region		T	26059	26059	T	SNP (transversion)						6.8e-18		159	0.151	24	1
Intergenic region		C	456005	456005	C	SNP (transversion)						8.9e-08		53	0.151	8	1
MMP1649	modC	T	1589999	1589999	T	SNP (transversion)	T -> K	ACA -> AAA	Substitution	ABC transporter ATPase	NP_988769.1	2.4e-24	1040	174	0.149	26	1
MMP0763		T	753837	753837	T	SNP (transversion)			Truncation	hypothetical protein	NP_987883.1	2.2e-13	64	122	0.148	18	1
MMP1215		T	1202474	1202474	T	SNP (transversion)	N -> K	AAC -> AAA	Substitution	cobyric acid synthase	NP_988335.1	1.5e-16	555	129	0.147	19	0.947
MMP1649	modC	T	1589979	1589979	T	SNP (transversion)			Extension	ABC transporter ATPase	NP_988769.1	1.3e-17	1060	163	0.147	24	1
MMP0338		T	334648	334648	T	SNP (transversion)	T -> K	ACA -> AAA	Substitution	hypothetical protein	NP_987458.1	7e-21	95	164	0.146	24	1
Intergenic region		T	577821	577821	T	SNP (transversion)						1.4e-08		76	0.145	11	1
MMP1049		A	1041761	1041761	A	SNP (transversion)	I -> N	ATT -> AAT	Substitution	multiple resistance and pH regulation protein F	NP_988169.1	3.3e-20	128	193	0.145	28	1
MMP0584	valS	T	581657	581657	T	SNP (transversion)		CTT -> CTA	None	valyl-tRNA synthetase	NP_987704.1	2.1e-15	33	180	0.144	26	1
MMP0915	cobY/cofC	A	905068	905068	A	SNP (transversion)	M -> K	ATG -> AAG	Substitution	nucleoside triphosphate: 5'-deoxyadenosylcobinamide phosphate nucleotidyltransferase	NP_988035.1	3.2e-15	89	204	0.142	29	0.966
MMP1535		A	1493915	1493915	A	SNP (transversion)			Truncation	hypothetical protein	NP_988655.1	3.6e-12	262	120	0.142	17	1
MMP1535		A	1493835	1493835	A	SNP (transversion)		GTA -> GTT	None	hypothetical protein	NP_988655.1	9.8e-12	342	64	0.141	9	1
Intergenic region		G	753767	753767	G	SNP (transversion)						2e-17		186	0.14	26	1
MMP0338		T	334650	334650	T	SNP (transversion)		ACT -> ACA	None	hypothetical protein	NP_987458.1	1.5e-14	93	157	0.14	22	1
MMP0011		A	21877	21877	A	SNP (transversion)	L -> F	TTA -> TTT	Substitution	DNA-cytosine methyltransferase	NP_987131.1	3e-14	165	144	0.139	20	1
MMP0011		C	21962	21962	C	SNP (transversion)	A -> G	GCA -> GGA	Substitution	DNA-cytosine methyltransferase	NP_987131.1	8.3e-15	80	180	0.139	25	1
MMP1649	modC	C	1589993	1589993	C	SNP (transversion)	V -> G	GTT -> GGT	Substitution	ABC transporter ATPase	NP_988769.1	2.5e-15	1046	173	0.139	24	0.958
MMP0011		C	21950	21950	C	SNP (transition)	D -> G	GAT -> GGT	Substitution	DNA-cytosine methyltransferase	NP_987131.1	1.1e-16	92	181	0.138	25	1
MMP0763		A	753792	753792	A	SNP (transversion)	P -> T	CCT -> ACT	Substitution	hypothetical protein	NP_987883.1	1.8e-15	19	167	0.138	23	1
MMP1112		T	1102565	1102565	T	SNP (transition)	G -> R	GGA -> AGA	Substitution	hypothetical protein	NP_988232.1	3.3e-10	598	94	0.138	13	1
MMP0584	valS	T	581664	581664	T	SNP (transversion)	I -> K	ATA -> AAA	Substitution	valyl-tRNA synthetase	NP_987704.1	6.8e-16	26	175	0.137	24	1
MMP1209		T	1196310	1196310	T	SNP (transition)			Truncation	hypothetical protein	NP_988329.1	4.3e-22	217	205	0.137	28	1
MMP0011		A	21858	21858	A	SNP (transversion)			Truncation	DNA-cytosine methyltransferase	NP_987131.1	8.3e-17	184	132	0.136	18	1
MMP1209		A	1196273	1196273	A	SNP (transversion)	N -> K	AAC -> AAA	Substitution	hypothetical protein	NP_988329.1	9.8e-20	180	191	0.136	26	1
MMP0011		A	21975	21975	A	SNP (transversion)			Truncation	DNA-cytosine methyltransferase	NP_987131.1	4.6e-15	67	178	0.135	24	1
MMP0015		C	26040	26040	C	SNP (transversion)	S -> A	TCT -> GCT	Substitution	hypothetical protein	NP_987135.1	6.2e-16	7	164	0.134	22	1
MMP1209		T	1196302	1196302	T	SNP (transition)	S -> L	TCA -> TTA	Substitution	hypothetical protein	NP_988329.1	5e-20	209	209	0.134	28	1
MMP1535		A	1493867	1493867	CCA	Substitution	G -> W	GGA -> TGG	Substitution	hypothetical protein	NP_988655.1	1.7e-11	310	97	0.134	13	1
MMP0915	cobY/cofC	AAA	905172	905174	AAA	Substitution	Y -> K	TAT -> AAA	Substitution	nucleoside triphosphate: 5'-deoxyadenosylcobinamide phosphate nucleotidyltransferase	NP_988035.1	1.2e-17	193	118 -> 120	13.3% -> 13.6%	16	95.7% -> 100.0%
MMP0015		T	26034	26034	T	SNP (transversion)	Q -> K	CAA -> AAA	Substitution	hypothetical protein	NP_987135.1	6.2e-21	13	181	0.133	24	0.958
Intergenic region		A	228834	228834	A	SNP (transversion)						4.3e-11		84	0.131	11	1
MMP1215		T	1202455	1202455	T	SNP (transition)	G -> R	GGA -> AGA	Substitution	cobyric acid synthase	NP_988335.1	1.1e-11	574	130	0.131	17	1
MMP1595		T	1544685	1544685	T	SNP (transversion)	N -> K	AAT -> AAA	Substitution	queuine/other tRNA-ribosyltransferase	NP_988715.1	6e-20	783	213	0.131	28	1
MMP0015		T	26045	26045	T	SNP (transversion)	M -> K	ATG -> AAG	Substitution	hypothetical protein	NP_987135.1	1.3e-18	2	162	0.13	21	1
MMP0338		T	334689	334689	T	SNP (transversion)		ACC -> ACA	None	hypothetical protein	NP_987458.1	1.8e-11	54	115	0.13	15	1
MMP0338		T	334704	334704	T	SNP (transversion)	D -> E	GAT -> GAA	Substitution	hypothetical protein	NP_987458.1	3.5e-11	39	92	0.13	12	1
MMP1049		A	1041791	1041791	A	SNP (transversion)	I -> K	ATA -> AAA	Substitution	multiple resistance and pH regulation protein F	NP_988169.1	7.7e-19	158	177	0.13	23	1
MMP0581		A	577654	577654	A	SNP (transversion)	T -> N	ACT -> AAT	Substitution	hypothetical protein	NP_987701.1	2e-15	623	116	0.129	15	1
MMP0670		T	660063	660063	T	SNP (transition)		ATC -> ATT	None	hypothetical protein	NP_987790.1	4.9e-16	855	163	0.129	21	1
MMP0341	pycA	A	339127	339127	A	SNP (transversion)			Truncation	pyruvate carboxylase subunit A	NP_987461.1	9.2e-12	1494	94	0.128	12	0.917
MMP1535		A	1493789	1493789	A	SNP (transversion)			Truncation	hypothetical protein	NP_988655.1	1.3e-08	388	39	0.128	5	1
MMP1535		AA	1493794	1493795	AA	Substitution	G -> F	GGT -> TTT	Substitution	hypothetical protein	NP_988655.1	1.8e-07	382	39	0.128	5	1
MMP1648		A	1589954	1589954	A	SNP (transversion)		ATC -> ATA	None	hypothetical protein	NP_988768.1	1.1e-12	1173	149	0.128	19	1
MMP1682	recJ	T	1624287	1624287	T	SNP (transversion)	L -> I	CTC -> ATC	Substitution	single stranded DNA-specific exonuclease	NP_988802.1	5.5e-11	1387	109	0.128	14	1
Intergenic region		T	581720	581720	T	SNP (transition)						7.5e-07		63	0.127	8	1
MMP0326	metG	T	323431	323431	T	SNP (transversion)	Y -> F	TAT -> TTT	Substitution	methionyl-tRNA synthetase	NP_987446.1	1.9e-18	1034	205	0.127	26	1
MMP0757		C	749602	749602	C	SNP (transversion)	F -> V	TTT -> GTT	Substitution	hypothetical protein	NP_987877.1	7.3e-07	274	55	0.127	7	1
MMP1386		A	1366352	1366352	A	SNP (transversion)	I -> K	ATA -> AAA	Substitution	hypothetical protein	NP_988506.1	3.9e-12	320	173	0.127	22	1
MMP0670		T	660042	660042	T	SNP (transversion)	L -> F	TTG -> TTT	Substitution	hypothetical protein	NP_987790.1	1.2e-15	834	174	0.126	22	1
MMP1049		A	1041815	1041815	A	SNP (transversion)	T -> N	ACC -> AAC	Substitution	multiple resistance and pH regulation protein F	NP_988169.1	3.7e-17	182	167	0.126	21	1
Intergenic region		A	662658	662658	A	SNP (transversion)						1.3e-08		32	0.125	4	0.5
MMP0338		T	334636	334636	T	SNP (transition)	G -> E	GGA -> GAA	Substitution	hypothetical protein	NP_987458.1	2.9e-17	107	184	0.125	23	1
MMP0581		T	577794	577794	T	SNP (transversion)	G -> C	GGC -> TGC	Substitution	hypothetical protein	NP_987701.1	4.3e-09	763	96	0.125	12	1
MMP0584	valS	T	581662	581662	T	SNP (transition)	E -> K	GAA -> AAA	Substitution	valyl-tRNA synthetase	NP_987704.1	2.5e-17	28	176	0.125	22	1
MMP1090		T	1082779	1082779	T	SNP (transversion)	D -> E	GAC -> GAA	Substitution	NAD-dependent epimerase/dehydratase	NP_988210.1	2.6e-19	675	273	0.125	34	0.971
MMP1595		T	1544801	1544801	T	SNP (transversion)	L -> I	CTT -> ATT	Substitution	queuine/other tRNA-ribosyltransferase	NP_988715.1	8.4e-29	667	271	0.125	34	0.971
MMP0915	cobY/cofC	A	905163	905163	A	SNP (transition)	E -> K	GAA -> AAA	Substitution	nucleoside triphosphate: 5'-deoxyadenosylcobinamide phosphate nucleotidyltransferase	NP_988035.1	7.7e-11	184	121	0.124	15	1
MMP1215		C	1202517	1202517	C	SNP (transversion)	V -> G	GTT -> GGT	Substitution	cobyric acid synthase	NP_988335.1	2.6e-10	512	129	0.124	16	1
MMP0326	metG	A	323457	323457	A	SNP (transition)	A -> T	GCT -> ACT	Substitution	methionyl-tRNA synthetase	NP_987446.1	2.9e-14	1060	163	0.123	20	1
MMP0338		T	334655	334655	T	SNP (transition)	E -> K	GAA -> AAA	Substitution	hypothetical protein	NP_987458.1	7.2e-12	88	146	0.123	18	1
MMP0915	cobY/cofC	G	905032	905032	G	SNP (transversion)	V -> G	GTG -> GGG	Substitution	nucleoside triphosphate: 5'-deoxyadenosylcobinamide phosphate nucleotidyltransferase	NP_988035.1	3e-15	53	211	0.123	26	1
MMP1112		T	1102507	1102507	T	SNP (transversion)	I -> N	ATC -> AAC	Substitution	hypothetical protein	NP_988232.1	9e-08	656	81	0.123	10	1
MMP0915	cobY/cofC	C	905092	905092	C	SNP (transition)	L -> P	CTT -> CCT	Substitution	nucleoside triphosphate: 5'-deoxyadenosylcobinamide phosphate nucleotidyltransferase	NP_988035.1	1.1e-13	113	222	0.122	27	1
MMP1535		G	1493932	1493932	G	SNP (transversion)	H -> P	CAC -> CCC	Substitution	hypothetical protein	NP_988655.1	3.7e-11	245	123	0.122	15	1
MMP0581		A	577648	577648	A	SNP (transversion)	M -> K	ATG -> AAG	Substitution	hypothetical protein	NP_987701.1	1.3e-13	617	116	0.121	14	1
MMP0893	pyrG	G	885603	885603	G	SNP (transversion)		GGT -> GGG	None	CTP synthetase	NP_988013.1	1.7e-20	45	231	0.121	28	1
MMP1215		T	1202485	1202485	T	SNP (transversion)	L -> M	CTG -> ATG	Substitution	cobyric acid synthase	NP_988335.1	3.7e-16	544	133	0.12	16	1
MMP1386		A	1366325	1366325	A	SNP (transversion)	V -> D	GTT -> GAT	Substitution	hypothetical protein	NP_988506.1	7.3e-15	293	192	0.12	23	1
MMP1535		GGA	1493937	1493939	GGA	Substitution	P -> S	CCA -> TCC	Substitution	hypothetical protein	NP_988655.1	3.4e-19	238	125	0.12	15	1
MMP0581		A	577700	577700	A	SNP (transversion)		ACT -> ACA	None	hypothetical protein	NP_987701.1	2.9e-08	669	109	0.119	13	1
MMP1090		A	1082832	1082832	A	SNP (transition)	P -> S	CCG -> TCG	Substitution	NAD-dependent epimerase/dehydratase	NP_988210.1	4.6e-17	622	227	0.119	27	1
MMP1386		A	1366233	1366233	A	SNP (transversion)	N -> K	AAT -> AAA	Substitution	hypothetical protein	NP_988506.1	2.1e-20	201	235	0.119	28	1
MMP1595		T	1544767	1544767	T	SNP (transversion)	I -> K	ATA -> AAA	Substitution	queuine/other tRNA-ribosyltransferase	NP_988715.1	2.4e-19	701	243	0.119	29	0.897
MMP1649	modC	A	1590015	1590015	A	SNP (transversion)	V -> L	GTA -> TTA	Substitution	ABC transporter ATPase	NP_988769.1	4e-16	1024	194	0.119	23	0.957
MMP0326	metG	T	323451	323451	T	SNP (transversion)	I -> L	ATA -> TTA	Substitution	methionyl-tRNA synthetase	NP_987446.1	1e-13	1054	161	0.118	19	0.947
MMP0581		T	577711	577711	T	SNP (transversion)	R -> I	AGA -> ATA	Substitution	hypothetical protein	NP_987701.1	2.6e-10	680	110	0.118	13	1
MMP0995		C	982179	982179	C	SNP (transversion)	L -> V	CTT -> GTT	Substitution	hypothetical protein	NP_988115.1	8.8e-15	52	228	0.118	27	1
MMP1209		G	1196353	1196353	G	SNP (transition)	D -> G	GAT -> GGT	Substitution	hypothetical protein	NP_988329.1	5.9e-14	260	204	0.118	24	1
MMP1386		T	1366245	1366245	T	SNP (transversion)	L -> F	TTG -> TTT	Substitution	hypothetical protein	NP_988506.1	4.3e-21	213	237	0.118	28	1
MMP0068	amtB	T	80555	80555	T	SNP (transition)		ATC -> ATT	None	ammonium transporter	NP_987188.1	4.8e-21	1203	266	0.117	31	0.935
MMP0338		C	334641	334641	C	SNP (transversion)			Truncation	hypothetical protein	NP_987458.1	1.1e-15	102	179	0.117	21	1
MMP1209		G	1196294	1196294	G	SNP (transversion)		GGT -> GGG	None	hypothetical protein	NP_988329.1	4.6e-16	201	197	0.117	23	1
MMP1386		A	1366340	1366340	A	SNP (transversion)	I -> K	ATA -> AAA	Substitution	hypothetical protein	NP_988506.1	6.5e-17	308	181	0.116	21	1
MMP1648		T	1589940	1589940	T	SNP (transversion)	V -> F	GTT -> TTT	Substitution	hypothetical protein	NP_988768.1	2.6e-16	1159	172	0.116	20	1
MMP0581		A	577770	577770	A	SNP (transversion)	S -> T	TCA -> ACA	Substitution	hypothetical protein	NP_987701.1	3.3e-09	739	104	0.115	12	1
MMP1215		A	1202414	1202414	A	SNP (transversion)	L -> F	TTA -> TTT	Substitution	cobyric acid synthase	NP_988335.1	1e-14	615	182	0.115	21	0.952
MMP1176		A	<1159358	1159358	TA	Substitution	V -> Y	GTT -> TAT	Substitution	iron transport system substrate-binding protein,N-term half	NP_988296.1	5.8e-21	367	38 -> 44	11.4% -> 13.2%	5	56.3% -> 63.6%
MMP0326	metG	A	323405	323405	A	SNP (transversion)	D -> E	GAT -> GAA	Substitution	methionyl-tRNA synthetase	NP_987446.1	2.6e-16	1008	245	0.114	28	1
MMP0584	valS	T	581602	581602	T	SNP (transition)	D -> N	GAT -> AAT	Substitution	valyl-tRNA synthetase	NP_987704.1	2.6e-16	88	245	0.114	28	1
MMP0915	cobY/cofC	A	905134	905134	A	SNP (transversion)	I -> N	ATT -> AAT	Substitution	nucleoside triphosphate: 5'-deoxyadenosylcobinamide phosphate nucleotidyltransferase	NP_988035.1	4.5e-14	155	193	0.114	22	1
MMP0915	cobY/cofC	A	905184	905184	A	SNP (transversion)		CGA -> AGA	None	nucleoside triphosphate: 5'-deoxyadenosylcobinamide phosphate nucleotidyltransferase	NP_988035.1	2.3e-08	205	114	0.114	13	1
MMP1535		A	1493854	1493854	A	SNP (transition)	S -> L	TCA -> TTA	Substitution	hypothetical protein	NP_988655.1	1.7e-14	323	88	0.114	10	1
MMP0068	amtB	A	80586	80586	A	SNP (transversion)			Extension	ammonium transporter	NP_987188.1	7e-13	1234	168	0.113	19	1
MMP0326	metG	T	323435	323435	T	SNP (transversion)	L -> F	TTA -> TTT	Substitution	methionyl-tRNA synthetase	NP_987446.1	1.7e-17	1038	204	0.113	23	1
MMP0392	purD	T	390995	390995	T	SNP (transversion)	N -> K	AAC -> AAA	Substitution	phosphoribosylamine--glycine ligase	NP_987512.1	1.1e-10	66	150	0.113	17	1
MMP0581		C	577658	577658	C	SNP (transversion)		GCA -> GCC	None	hypothetical protein	NP_987701.1	7.1e-12	627	115	0.113	13	1
MMP0581		A	577659	577659	A	SNP (transversion)	S -> T	TCT -> ACT	Substitution	hypothetical protein	NP_987701.1	7.1e-12	628	115	0.113	13	1
MMP0831	mtbA	A	825355	825355	A	SNP (transversion)	N -> K	AAT -> AAA	Substitution	methylcobalamin:coenzyme M methyltransferase	NP_987951.1	3.4e-24	339	328	0.113	37	0.946
MMP0976		A	963089	963089	A	SNP (transition)	D -> N	GAT -> AAT	Substitution	hypothetical protein	NP_988096.1	5.3e-17	478	240	0.113	27	1
MMP1595		T	1544758	1544758	T	SNP (transversion)	T -> K	ACA -> AAA	Substitution	queuine/other tRNA-ribosyltransferase	NP_988715.1	8.7e-23	710	231	0.113	26	1
MMP0011		T	21908	21908	T	SNP (transversion)	T -> K	ACG -> AAG	Substitution	DNA-cytosine methyltransferase	NP_987131.1	7e-13	134	161	0.112	18	1
MMP0069		A	80667	80667	A	SNP (transversion)	Q -> K	CAG -> AAG	Substitution	methylated-DNA--protein-cysteine methyltransferase	NP_987189.1	3e-14	19	161	0.112	18	0.944
MMP0198		A	206482	206482	A	SNP (transversion)		ACT -> ACA	None	ABC-type iron(III) transport system ATP binding protein	NP_987318.1	1.6e-25	447	347	0.112	39	0.949
MMP0581		TAA	577743	577745	TAA	Substitution			Truncation	hypothetical protein	NP_987701.1	1.1e-16	712	116	0.112	13	95.5% -> 100.0%
MMP1649	modC	A	1590019	1590019	A	SNP (transversion)	L -> F	TTA -> TTT	Substitution	ABC transporter ATPase	NP_988769.1	5.2e-14	1020	196	0.112	22	1
Intergenic region		CCTGT	1627460	1627464	CCTGT	Substitution						4.2e-23		78 -> 100	11.1% -> 19.0%	11 -> 15	75.0% -> 92.3%
MMP1215		A	1202401	1202401	A	SNP (transversion)			Truncation	cobyric acid synthase	NP_988335.1	6.4e-15	628	190	0.111	21	0.952
MMP1340	mre11	C	1319983	1319983	C	SNP (transversion)	H -> P	CAC -> CCC	Substitution	SbcD/Mre11 family DNA repair exonuclease	NP_988460.1	8.6e-12	29	162	0.111	18	1
MMP1535		A	1493934	1493934	A	SNP (transversion)	M -> I	ATG -> ATT	Substitution	hypothetical protein	NP_988655.1	2.2e-11	243	126	0.111	14	0.929
MMP1649	modC	T	1590017	1590017	T	SNP (transition)	C -> Y	TGT -> TAT	Substitution	ABC transporter ATPase	NP_988769.1	3.9e-15	1022	199	0.111	22	1
Intergenic region		T	1624223	1624223	T	SNP (transition)						4.8e-11		154	0.11	17	1
MMP0338		T	334657	334657	T	SNP (transversion)	I -> K	ATA -> AAA	Substitution	hypothetical protein	NP_987458.1	1.6e-11	86	146	0.11	16	1
MMP1049		T	1041802	1041802	T	SNP (transversion)	A -> S	GCA -> TCA	Substitution	multiple resistance and pH regulation protein F	NP_988169.1	4.8e-17	169	163	0.11	18	1
MMP1554		T	1509273	1509273	T	SNP (transversion)	N -> K	AAT -> AAA	Substitution	hypothetical protein	NP_988674.1	6.9e-21	165	301	0.11	33	0.97
MMP1595		T	1544700	1544700	T	SNP (transversion)			Truncation	queuine/other tRNA-ribosyltransferase	NP_988715.1	1.1e-19	768	218	0.11	24	1
Intergenic region		A	1161619	1161619	A	SNP (transversion)						1.4e-09		64	0.109	7	0.714
Intergenic region		T	1589973	1589973	T	SNP (transversion)						4.7e-13		156	0.109	17	1
MMP0670		G	660044	660044	G	SNP (transversion)	V -> G	GTG -> GGG	Substitution	hypothetical protein	NP_987790.1	3.4e-12	836	175	0.109	19	1
MMP0915	cobY/cofC	A	905108	905108	A	SNP (transversion)		ATC -> ATA	None	nucleoside triphosphate: 5'-deoxyadenosylcobinamide phosphate nucleotidyltransferase	NP_988035.1	1.9e-14	129	211	0.109	23	1
MMP0976		T	963120	963120	T	SNP (transition)	S -> L	TCA -> TTA	Substitution	hypothetical protein	NP_988096.1	1.3e-22	509	247	0.109	27	1
MMP1209		G	1196324	1196324	G	SNP (transition)		GGA -> GGG	None	hypothetical protein	NP_988329.1	3.8e-13	231	220	0.109	24	1
Intergenic region		C	26052	26052	C	SNP (transition)						1.9e-10		157	0.108	17	1
Intergenic region		T	1589976	1589976	T	SNP (transversion)						5.4e-12		158	0.108	17	0.941
MMP0294		AC	294524	294523	AC	Insertion			Frame Shift	Pyrrolo-quinoline quinone	NP_987414.1	8.5e-130	244	823	0.108	89	57.3% -> 57.8%
MMP0338		T	334698	334698	T	SNP (transversion)		CTT -> CTA	None	hypothetical protein	NP_987458.1	5.4e-09	45	102	0.108	11	1
MMP0850	potE	G	841511	841511	G	SNP (transition)	D -> G	GAT -> GGT	Substitution	amino acid transporter	NP_987970.1	9.4e-16	200	351	0.108	38	0.947
MMP0915	cobY/cofC	A	905140	905140	A	SNP (transversion)	T -> N	ACC -> AAC	Substitution	nucleoside triphosphate: 5'-deoxyadenosylcobinamide phosphate nucleotidyltransferase	NP_988035.1	2e-12	161	166	0.108	18	1
MMP1176		C	1159361	1159361	C	SNP (transition)	I -> T	ATA -> ACA	Substitution	iron transport system substrate-binding protein,N-term half	NP_988296.1	1.1e-08	371	37	0.108	4	1
MMP1215		A	1202422	1202422	A	SNP (transversion)	D -> Y	GAT -> TAT	Substitution	cobyric acid synthase	NP_988335.1	9.3e-14	607	166	0.108	18	1
MMP1438			1409481	1409490		Deletion			Frame Shift	hypothetical protein	NP_988558.1	2.1e-21	318	354 -> 365	10.7% -> 11.0%	39	72.9% -> 78.6%
MMP0015		T	26031	26031	T	SNP (transversion)	L -> I	CTT -> ATT	Substitution	hypothetical protein	NP_987135.1	7e-11	16	187	0.107	20	1
MMP0068	amtB	A	80573	80573	A	SNP (transversion)			Truncation	ammonium transporter	NP_987188.1	1.4e-15	1221	233	0.107	25	1
MMP1049		A	1041758	1041758	A	SNP (transversion)	I -> K	ATA -> AAA	Substitution	multiple resistance and pH regulation protein F	NP_988169.1	3.4e-16	125	197	0.107	21	1
MMP1112		A	1102490	1102490	A	SNP (transversion)			Truncation	hypothetical protein	NP_988232.1	4.6e-07	673	75	0.107	8	1
MMP1238	bioB	G	1224529	1224529	G	SNP (transversion)	V -> G	GTT -> GGT	Substitution	biotin synthase	NP_988358.1	4.4e-21	647	328	0.107	35	0.971
MMP1438		CA	1409510	1409511	CA	Substitution	N -> T	AAT -> ACA	Substitution	hypothetical protein	NP_988558.1	4.6e-70	347	383	0.107	41	57.1% -> 59.6%
MMP1554		A	1509262	1509262	A	SNP (transition)	P -> L	CCT -> CTT	Substitution	hypothetical protein	NP_988674.1	1.8e-22	176	328	0.107	35	0.971
MMP1438		GTA	1409512	1409514	GTA	Substitution	T -> V	ACC -> GTA	Substitution	hypothetical protein	NP_988558.1	7.7e-70	349	384 -> 385	10.6% -> 10.7%	41	61.5% -> 69.6%
MMP0026	DP2	T	34807	34807	T	SNP (transversion)		GGC -> GGA	None	DNA polymerase II large subunit	NP_987146.1	1.3e-27	1845	405	0.106	43	0.93
MMP0938	cobS	A	925987	925987	A	SNP (transition)	S -> L	TCA -> TTA	Substitution	cobalamin (5'-phosphate) synthase	NP_988058.1	5.6e-11	377	151	0.106	16	1
MMP1595		A	1544753	1544753	A	SNP (transversion)	D -> Y	GAT -> TAT	Substitution	queuine/other tRNA-ribosyltransferase	NP_988715.1	1.5e-18	715	226	0.106	24	1
MMP1595		T	1544755	1544755	T	SNP (transversion)	I -> N	ATT -> AAT	Substitution	queuine/other tRNA-ribosyltransferase	NP_988715.1	1.2e-15	713	226	0.106	24	1
MMP0347		GGA	343829	343831	GGA	Substitution	Q -> S	CAG -> TCC	Substitution	hypothetical protein	NP_987467.1	9.3e-08	298	16 -> 19	10.5% -> 12.5%	2	50.0% -> 66.7%
MMP1438			1409515	1409535		Deletion	DTSSEDN ->	GAC,ACT,TCT,TCT,GAA,GAT,AAT ->	Deletion	hypothetical protein	NP_988558.1	7.9e-40	352	386 -> 439	10.5% -> 11.9%	46	63.6% -> 73.5%
MMP0027		A	42770	42770	A	SNP (transition)	S -> L	TCA -> TTA	Substitution	TrkA-N domain-containing protein	NP_987147.1	3.4e-18	419	248	0.105	26	0.962
MMP0347		A	343833	343833	A	SNP (transversion)	K -> I	AAA -> ATA	Substitution	hypothetical protein	NP_987467.1	9.1e-08	296	19	0.105	2	0.5
MMP0584	valS	A	581618	581618	A	SNP (transversion)		ACG -> ACT	None	valyl-tRNA synthetase	NP_987704.1	2.5e-14	72	219	0.105	23	1
MMP1595		T	1544793	1544793	T	SNP (transversion)	N -> K	AAT -> AAA	Substitution	queuine/other tRNA-ribosyltransferase	NP_988715.1	3.2e-19	675	275	0.105	29	0.966
MMP1681		T	1624199	1624199	T	SNP (transversion)	F -> I	TTT -> ATT	Substitution	hypothetical protein	NP_988801.1	1.8e-09	22	153	0.105	16	1
MMP1682	recJ	C	1624341	1624341	C	SNP (transversion)	H -> D	CAC -> GAC	Substitution	single stranded DNA-specific exonuclease	NP_988802.1	2.6e-12	1333	210	0.105	22	1
MMP0011		A	21876	21876	A	SNP (transversion)			Truncation	DNA-cytosine methyltransferase	NP_987131.1	6.6e-11	166	144	0.104	15	1
MMP0326	metG	A	323437	323437	A	SNP (transition)	R -> K	AGA -> AAA	Substitution	methionyl-tRNA synthetase	NP_987446.1	2.2e-14	1040	202	0.104	21	1
MMP0915	cobY/cofC	T	905096	905096	T	SNP (transversion)	L -> F	TTA -> TTT	Substitution	nucleoside triphosphate: 5'-deoxyadenosylcobinamide phosphate nucleotidyltransferase	NP_988035.1	2.1e-15	117	222	0.104	23	1
MMP1165		C	1150181	1150181	C	SNP (transition)		GCT -> GCC	None	heavy metal translocating P-type ATPase	NP_988285.1	7.8e-22	1851	357	0.104	37	0.946
MMP1386		A	1366354	1366354	A	SNP (transition)	G -> R	GGA -> AGA	Substitution	hypothetical protein	NP_988506.1	1.1e-10	322	173	0.104	18	1
MMP1489	pnk	T	1449943	1449943	T	SNP (transversion)	S -> T	TCA -> ACA	Substitution	inorganic polyphosphate/ATP-NAD kinase	NP_988609.1	3.9e-21	1084	326	0.104	34	0.971
MMP1535		A	1493939	1493939	A	SNP (transition)	P -> S	CCA -> TCA	Substitution	hypothetical protein	NP_988655.1	3.4e-19	238	125	0.104	13	1
Intergenic region		T	662652	662652	T	SNP (transversion)						4.8e-08		29	0.103	3	0.667
MMP0011		A	21988	21988	A	SNP (transition)		GTC -> GTT	None	DNA-cytosine methyltransferase	NP_987131.1	1.4e-12	54	174	0.103	18	1
MMP0027		A	42786	42786	A	SNP (transversion)	A -> S	GCA -> TCA	Substitution	TrkA-N domain-containing protein	NP_987147.1	1.4e-16	403	263	0.103	27	1
MMP0198		T	206519	206519	T	SNP (transversion)			Truncation	ABC-type iron(III) transport system ATP binding protein	NP_987318.1	7e-21	484	311	0.103	32	0.969
MMP0581		T	577806	577806	T	SNP (transversion)			Truncation	hypothetical protein	NP_987701.1	2.2e-11	775	87	0.103	9	1
MMP0915	cobY/cofC	T	905121	905121	T	SNP (transversion)	V -> F	GTC -> TTC	Substitution	nucleoside triphosphate: 5'-deoxyadenosylcobinamide phosphate nucleotidyltransferase	NP_988035.1	4.3e-13	142	204	0.103	21	1
MMP1090		A	1082675	1082675	A	SNP (transition)	S -> F	TCT -> TTT	Substitution	NAD-dependent epimerase/dehydratase	NP_988210.1	6.6e-16	779	224	0.103	23	1
MMP1649	modC	A	1590050	1590050	A	SNP (transversion)	E -> V	GAA -> GTA	Substitution	ABC transporter ATPase	NP_988769.1	2.2e-15	989	223	0.103	23	1
MMP0027		T	42764	42764	T	SNP (transversion)	I -> N	ATT -> AAT	Substitution	TrkA-N domain-containing protein	NP_987147.1	9.5e-16	425	245	0.102	25	1
MMP0326	metG	T	323486	323486	T	SNP (transversion)		TCA -> TCT	None	methionyl-tRNA synthetase	NP_987446.1	9.4e-13	1089	186	0.102	19	1
MMP0915	cobY/cofC	G	905128	905128	G	SNP (transversion)	V -> G	GTA -> GGA	Substitution	nucleoside triphosphate: 5'-deoxyadenosylcobinamide phosphate nucleotidyltransferase	NP_988035.1	1.9e-11	149	197	0.102	20	1
MMP1131		A	1120984	1120984	A	SNP (transversion)	D -> Y	GAC -> TAC	Substitution	peptide chain release factor 1	NP_988251.1	5.1e-20	1111	215	0.102	22	1
MMP1215		A	1202500	1202500	A	SNP (transversion)			Truncation	cobyric acid synthase	NP_988335.1	3.8e-16	529	137	0.102	14	0.85
MMP0011		T	21870	21870	T	SNP (transition)	D -> N	GAT -> AAT	Substitution	DNA-cytosine methyltransferase	NP_987131.1	1.2e-08	172	139	0.101	14	1
MMP0015		T	26020	26020	T	SNP (transition)		AAG -> AAA	None	hypothetical protein	NP_987135.1	3.4e-14	27	208	0.101	21	1
MMP0392	purD	T	390962	390962	T	SNP (transversion)	N -> K	AAT -> AAA	Substitution	phosphoribosylamine--glycine ligase	NP_987512.1	3.5e-11	99	198	0.101	20	1
MMP0431		A	433001	433001	A	SNP (transversion)			Truncation	rhodopsin-like GPCR superfamily protein	NP_987551.1	8e-22	31	276	0.101	28	1
MMP0763		A	753798	753798	A	SNP (transversion)	F -> I	TTT -> ATT	Substitution	hypothetical protein	NP_987883.1	3.3e-11	25	158	0.101	16	1
MMP1386		A	1366313	1366313	A	SNP (transversion)	T -> N	ACC -> AAC	Substitution	hypothetical protein	NP_988506.1	5.5e-16	281	207	0.101	21	1
MMP1386		A	1366368	1366368	A	SNP (transversion)	N -> K	AAT -> AAA	Substitution	hypothetical protein	NP_988506.1	1.8e-12	336	158	0.101	16	1
MMP1595		T	1544696	1544696	T	SNP (transversion)	P -> T	CCA -> ACA	Substitution	queuine/other tRNA-ribosyltransferase	NP_988715.1	2.5e-18	772	237	0.101	24	0.958
MMP1595		A	1544762	1544762	A	SNP (transversion)	V -> L	GTA -> TTA	Substitution	queuine/other tRNA-ribosyltransferase	NP_988715.1	1.4e-20	706	238	0.101	24	1
MMP1682	recJ	A	1624315	1624315	A	SNP (transition)		ATC -> ATT	None	single stranded DNA-specific exonuclease	NP_988802.1	1.7e-11	1359	168	0.101	17	1
Intergenic region		AG	1627136	1627137	AG	Substitution						1.7e-21		99 -> 100	10.0% -> 10.1%	10	0.7
MMP0341	pycA	A	339096	339096	A	SNP (transversion)	T -> K	ACA -> AAA	Substitution	pyruvate carboxylase subunit A	NP_987461.1	6.3e-10	1463	120	0.1	12	1
MMP0581		A	577713	577713	A	SNP (transversion)	L -> I	TTA -> ATA	Substitution	hypothetical protein	NP_987701.1	3.7e-08	682	110	0.1	11	1
MMP1078		A	1068687	1068687	A	SNP (transversion)	Y -> N	TAC -> AAC	Substitution	hypothetical protein	NP_988198.1	5.6e-08	85	20	0.1	2	0.5
MMP1088		G	1080761	1080761	G	SNP (transition)	K -> E	AAG -> GAG	Substitution	group 1 glycosyl transferase	NP_988208.1	5.6e-08	1171	20	0.1	2	0.5
MMP1209		G	1196321	1196321	G	SNP (transversion)		GGT -> GGG	None	hypothetical protein	NP_988329.1	2e-13	228	220	0.1	22	1
MMP1386		A	1366268	1366268	A	SNP (transversion)	I -> N	ATT -> AAT	Substitution	hypothetical protein	NP_988506.1	4.7e-12	236	229	0.1	23	1
MMP1580		C	1529849	1529849	C	SNP (transversion)	C -> G	TGT -> GGT	Substitution	dihydropteroate synthase	NP_988700.1	1.4e-13	931	230	0.1	23	1
MMP1438			1409536	1409539		Deletion			Frame Shift	hypothetical protein	NP_988558.1	2.4e-29	373	430 -> 440	9.8% -> 10.0%	43	58.1% -> 63.6%
MMP1176		A	<1159358	>1159358	TAAG	Substitution			Truncation	iron transport system substrate-binding protein,N-term half	NP_988296.1	5.8e-21	367	37 -> 44	0.000000000% -> 15.8%	0 -> 6	56.3% -> 77.4%
